# Supplementary material for: 1-[3-(4-Methoxy­phen­yl)-6-methyl-1,6-dihydro-1,2,4,5-tetra­zin-1-yl]propanone
Source: Acta Crystallogr Sect E Struct Rep Online. 2010 Mar 27;66(Pt 4):o969. doi: 10.1107/S1600536810011165 (PMC2983945; doi:10.1107/S1600536810011165)
Supplement: Supplementary file 2 [file e-66-0o969-Isup2.hkl]

# 
# h,k,l, Fc-squared, Fo-squared, sigma(Fo-squared) and status flag 
# 
data_I
_shelx_title ' BO601 in P-1' 
_shelx_refln_list_code          4 
_shelx_F_calc_maximum       85.87 
_exptl_crystal_F_000       276.00 
_reflns_d_resolution_high  0.7701 
 
loop_ 
 _symmetry_equiv_pos_as_xyz 
 'x, y, z' 
 '-x, -y, -z' 
 
_cell_length_a     8.3449 
_cell_length_b     8.4898 
_cell_length_c    10.2452 
_cell_angle_alpha 113.232 
_cell_angle_beta   99.820 
_cell_angle_gamma  93.268 
 
_shelx_F_squared_multiplier     1.000 
 
loop_ 
 _refln_index_h 
 _refln_index_k 
 _refln_index_l 
 _refln_F_squared_calc 
 _refln_F_squared_meas 
 _refln_F_squared_sigma 
 _refln_observed_status 
   2   0   0       48.67       42.70      0.78 o 
   3   0   0       28.82       31.59      0.73 o 
   4   0   0       64.85       60.67      1.40 o 
   5   0   0      333.99      337.62      3.54 o 
   6   0   0      356.23      388.37      5.85 o 
   7   0   0       15.25       14.62      1.77 o 
   8   0   0        1.48        1.61      1.39 o 
   9   0   0        1.20        3.13      1.33 o 
 -10   1   0       21.97       23.45      3.81 o 
  -9   1   0       15.59       13.90      1.81 o 
  -8   1   0        3.50        2.83      1.76 o 
  -7   1   0       29.71       28.76      2.06 o 
  -6   1   0        7.25        8.14      2.10 o 
  -5   1   0      632.01      683.61     13.53 o 
  -4   1   0        1.80        3.03      0.55 o 
  -3   1   0      638.32      620.05      6.14 o 
  -2   1   0      420.80      381.26      2.25 o 
  -1   1   0       82.51       71.05      1.01 o 
   1   1   0     3087.76     3232.65     15.72 o 
   2   1   0       52.94       55.20      0.67 o 
   3   1   0       11.43        8.09      0.48 o 
   4   1   0      293.57      294.35      2.40 o 
   5   1   0        6.80        5.68      0.75 o 
   6   1   0      679.66      707.08      9.65 o 
   7   1   0       28.06       26.19      1.90 o 
   8   1   0      101.46      104.44      2.97 o 
   9   1   0      108.04      100.84      5.22 o 
 -10   2   0       22.94       21.01      4.07 o 
  -9   2   0       19.41       20.15      2.03 o 
  -8   2   0        1.31        2.90      1.85 o 
  -7   2   0      254.29      255.74     10.01 o 
  -6   2   0        4.23        1.46      1.54 o 
  -5   2   0        4.74        6.69      1.52 o 
  -4   2   0      267.58      280.83      4.33 o 
  -3   2   0      136.90      134.84      1.84 o 
  -2   2   0      207.45      190.12      4.07 o 
  -1   2   0     1044.19      987.47      4.51 o 
   0   2   0     3042.97     3020.33      9.99 o 
   1   2   0     1561.69     1599.17      7.65 o 
   2   2   0      189.42      184.11      2.08 o 
   3   2   0       85.73       81.47      0.90 o 
   4   2   0       33.15       34.50      0.85 o 
   5   2   0       86.08       86.80      3.82 o 
   6   2   0        5.28        5.21      0.76 o 
   7   2   0      425.44      412.47     10.76 o 
   8   2   0       14.86       11.96      2.60 o 
   9   2   0       14.50       19.30      3.18 o 
 -10   3   0        1.65        0.30      2.13 o 
  -9   3   0        8.56        9.66      3.16 o 
  -8   3   0       19.91       15.80      2.69 o 
  -7   3   0      387.40      381.02      6.38 o 
  -6   3   0      473.19      465.54      6.73 o 
  -5   3   0        0.56        0.83      1.42 o 
  -4   3   0      163.53      165.74      4.12 o 
  -3   3   0      420.26      402.09      8.35 o 
  -2   3   0       49.98       43.01      1.25 o 
  -1   3   0      262.93      253.91      2.41 o 
   0   3   0        1.74        2.04      0.65 o 
   1   3   0       37.42       36.79      1.09 o 
   2   3   0      909.19      989.72      7.67 o 
   3   3   0      156.26      163.93      5.60 o 
   4   3   0       38.53       37.21      2.43 o 
   5   3   0        0.41        1.87      1.28 o 
   6   3   0       10.68       13.62      2.26 o 
   7   3   0       26.57       25.42      2.24 o 
   8   3   0       21.33       22.50      3.06 o 
   9   3   0        4.93        3.52      3.31 o 
 -10   4   0        6.37        5.84      2.73 o 
  -9   4   0        8.23        8.44      3.41 o 
  -8   4   0       70.84       71.89      3.84 o 
  -7   4   0       64.00       65.79      3.27 o 
  -6   4   0       85.27       82.99      3.37 o 
  -5   4   0      246.27      249.94      5.93 o 
  -4   4   0       27.36       32.27      2.35 o 
  -3   4   0       34.17       36.51      2.66 o 
  -2   4   0      209.55      209.96      3.97 o 
  -1   4   0      310.18      330.27      3.62 o 
   0   4   0       51.92       40.88      1.41 o 
   1   4   0      159.58      163.60      2.48 o 
   2   4   0      270.49      272.27      2.65 o 
   3   4   0        9.24       11.44      4.10 o 
   4   4   0       34.48       32.21      2.82 o 
   5   4   0       26.82       25.73      2.84 o 
   6   4   0      128.04      132.40      4.51 o 
   7   4   0       12.02       13.30      2.18 o 
   8   4   0       21.17       23.19      3.39 o 
   9   4   0       24.82       15.35     11.07 o 
  -9   5   0        3.32        4.96      1.74 o 
  -8   5   0        0.10       -0.13      1.60 o 
  -7   5   0       87.66       87.64      4.03 o 
  -6   5   0       78.03       74.13      3.36 o 
  -5   5   0       10.72        7.95      2.23 o 
  -4   5   0       11.24       12.15      2.18 o 
  -3   5   0       95.94       90.63      3.38 o 
  -2   5   0       52.72       50.93      2.58 o 
  -1   5   0      236.06      238.75      4.86 o 
   0   5   0        0.70        0.39      0.53 o 
   1   5   0       68.12       68.45      2.05 o 
   2   5   0        4.39        3.98      0.56 o 
   3   5   0        4.04        3.05      3.01 o 
   4   5   0      246.58      232.05      5.57 o 
   5   5   0       28.90       28.12      2.59 o 
   6   5   0      112.74      106.60      4.26 o 
   7   5   0        1.30        0.75      1.22 o 
   8   5   0        2.48        2.24      1.56 o 
  -9   6   0        1.67        2.86      1.77 o 
  -8   6   0       59.76       64.10      3.65 o 
  -7   6   0        2.89        3.02      1.33 o 
  -6   6   0       34.33       30.09      3.33 o 
  -5   6   0       27.47       23.86      2.75 o 
  -4   6   0        0.21        2.06      2.28 o 
  -3   6   0       44.90       40.68      3.01 o 
  -2   6   0        2.14        2.18      1.57 o 
  -1   6   0       17.13       13.08      1.92 o 
   0   6   0        7.60        5.17      1.88 o 
   1   6   0       33.85       30.88      2.03 o 
   2   6   0      117.52      104.79      2.33 o 
   3   6   0       11.21        9.02      2.49 o 
   4   6   0        7.11        6.18      2.41 o 
   5   6   0       47.52       37.71      3.54 o 
   6   6   0        0.81        1.55      1.49 o 
   7   6   0        3.40        4.24      1.91 o 
  -8   7   0       47.97       48.31      3.59 o 
  -7   7   0      115.42      117.82      4.61 o 
  -6   7   0       80.51       81.22      5.68 o 
  -5   7   0       46.37       43.97      3.36 o 
  -4   7   0       26.24       22.69      2.56 o 
  -3   7   0       42.72       34.13      2.57 o 
  -2   7   0        0.40        0.47      1.55 o 
  -1   7   0       24.98       25.96      2.31 o 
   0   7   0      178.45      169.22      4.06 o 
   1   7   0       17.96       20.44      3.04 o 
   2   7   0       33.40       35.78      3.29 o 
   3   7   0        9.95       12.41      2.77 o 
   4   7   0        5.00        4.39      3.53 o 
   5   7   0        0.51        1.46      1.79 o 
   6   7   0       21.56       21.50      2.60 o 
  -7   8   0        4.71        5.85      3.09 o 
  -6   8   0        4.16        5.50      2.11 o 
  -5   8   0        6.29        5.27      2.03 o 
  -4   8   0        0.10        1.77      2.11 o 
  -3   8   0       68.68       68.32      3.59 o 
  -2   8   0        1.99        2.09      1.58 o 
  -1   8   0       41.71       42.08      2.85 o 
   0   8   0        1.64        4.54      2.53 o 
   1   8   0       11.16       11.87      2.56 o 
   2   8   0       54.10       54.01      5.35 o 
   3   8   0      216.82      237.64      9.45 o 
   4   8   0        0.16        1.82      2.14 o 
   5   8   0        5.04        8.60      2.51 o 
  -6   9   0        5.66        7.03      2.34 o 
  -5   9   0        4.69        4.39      1.85 o 
  -4   9   0       12.94       13.83      2.70 o 
  -3   9   0        0.48        3.46      2.03 o 
  -2   9   0       19.87       15.82      3.71 o 
  -1   9   0        5.20        5.55      1.59 o 
   0   9   0       66.54       68.48      5.32 o 
   1   9   0        9.32        9.59      2.54 o 
   2   9   0       17.63       19.32      3.08 o 
   3   9   0       94.10       97.01      5.12 o 
  -3  10   0        7.38       11.03      3.83 o 
  -2  10   0        9.75        9.41      3.06 o 
  -1  10   0        4.93        4.94      2.59 o 
   0  10   0        1.86        5.53      2.56 o 
  -1 -10   1        3.76       10.10      3.79 o 
   0 -10   1       94.19      103.09      5.36 o 
   1 -10   1        9.74       13.82      2.83 o 
   2 -10   1       70.81       76.63      3.49 o 
   3 -10   1        0.17        1.23      1.50 o 
   4 -10   1        0.04        0.75      1.52 o 
  -4  -9   1        6.58        7.83      2.35 o 
  -3  -9   1       43.95       42.89      5.30 o 
  -2  -9   1        8.93        9.61      2.74 o 
  -1  -9   1        6.07        6.71      2.27 o 
   0  -9   1      128.79      140.76      7.73 o 
   1  -9   1       25.05       27.76      3.43 o 
   2  -9   1       18.66       23.87      2.43 o 
   3  -9   1       44.22       45.62      3.38 o 
   4  -9   1       20.86       26.84      4.45 o 
   5  -9   1       15.97       17.40      2.89 o 
   6  -9   1       35.48       41.08      3.75 o 
  -5  -8   1        0.89        2.86      2.20 o 
  -4  -8   1       13.22       10.65      2.42 o 
  -3  -8   1       31.20       29.19      4.85 o 
  -2  -8   1       53.07       57.59      3.84 o 
  -1  -8   1       20.68       20.26      2.00 o 
   0  -8   1        1.25        1.56      1.30 o 
   1  -8   1        0.08        0.88      1.18 o 
   2  -8   1       15.80       15.41      2.42 o 
   3  -8   1        7.77        4.70      1.73 o 
   4  -8   1       75.83       68.09      4.14 o 
   5  -8   1        1.32        3.60      2.37 o 
   6  -8   1        1.94        2.67      1.91 o 
   7  -8   1        1.48        3.52      2.10 o 
  -7  -7   1        2.39        2.85      1.71 o 
  -6  -7   1       14.79       14.34      2.45 o 
  -5  -7   1       47.90       43.75      3.24 o 
  -4  -7   1       67.11       63.65      3.71 o 
  -3  -7   1        0.04        2.03      1.93 o 
  -2  -7   1      128.97      124.28      8.12 o 
  -1  -7   1      339.74      341.83      4.91 o 
   0  -7   1      223.55      221.70      4.24 o 
   1  -7   1       45.56       42.02      4.67 o 
   2  -7   1        7.92       13.11      2.75 o 
   3  -7   1        1.04        2.08      2.18 o 
   5  -7   1       12.83       13.51      2.61 o 
   6  -7   1        4.80        4.56      3.24 o 
   7  -7   1       12.29       13.04      2.26 o 
   8  -7   1        0.31        1.33      1.38 o 
  -8  -6   1        9.30       12.16      3.05 o 
  -7  -6   1       10.38        8.60      3.33 o 
  -6  -6   1       50.41       49.55      3.19 o 
  -5  -6   1        6.02        6.41      2.10 o 
  -4  -6   1        3.31        4.02      1.91 o 
  -3  -6   1      363.65      378.67      7.56 o 
  -2  -6   1       51.64       52.73      1.39 o 
  -1  -6   1      550.38      560.54      7.13 o 
   0  -6   1      180.32      185.85      4.33 o 
   1  -6   1       43.16       37.34      2.74 o 
   2  -6   1       18.56       15.89      2.35 o 
   3  -6   1       11.40       16.72      3.88 o 
   4  -6   1        2.67        1.88      2.92 o 
   5  -6   1      447.59      433.60      7.60 o 
   6  -6   1       12.89       14.24      2.44 o 
   7  -6   1        5.31        6.48      1.87 o 
   8  -6   1        0.01        1.20      2.12 o 
   9  -6   1        5.94        7.03      1.98 o 
  -8  -5   1        9.08        4.36      1.63 o 
  -7  -5   1        1.05        1.72      1.34 o 
  -6  -5   1       21.94       21.36      2.48 o 
  -5  -5   1        0.23        1.66      1.45 o 
  -4  -5   1        6.38        7.93      3.42 o 
  -3  -5   1        1.76        3.26      2.08 o 
  -2  -5   1        8.05        8.68      0.68 o 
  -1  -5   1       55.63       48.17      1.85 o 
   0  -5   1     1383.96     1495.53      8.28 o 
   1  -5   1        7.95        7.59      1.68 o 
   2  -5   1        0.09        1.52      2.33 o 
   3  -5   1       12.41       10.98      2.81 o 
   5  -5   1      931.75      858.78     46.42 o 
   6  -5   1     1206.81     1244.98     13.00 o 
   7  -5   1        0.07        0.93      1.41 o 
   8  -5   1       58.29       62.16      6.55 o 
   9  -5   1       22.22       24.83      3.61 o 
  -9  -4   1        1.14        0.81      1.33 o 
  -8  -4   1        7.69        4.21      3.71 o 
  -7  -4   1        9.06        9.12      1.96 o 
  -6  -4   1       92.39       95.30      3.71 o 
  -5  -4   1        6.03        7.54      1.88 o 
  -4  -4   1      282.37      289.64      8.82 o 
  -3  -4   1      114.82      109.18      3.31 o 
  -2  -4   1       57.62       55.30      1.23 o 
  -1  -4   1       58.52       62.52      5.01 o 
   0  -4   1      663.22      693.86      5.62 o 
   1  -4   1      916.42      941.86      9.87 o 
   2  -4   1       16.09       17.54      2.28 o 
   3  -4   1       70.49       83.15      3.12 o 
   4  -4   1        7.42        6.06      2.70 o 
   5  -4   1      260.15      245.57      6.61 o 
   6  -4   1     1187.02     1222.37     12.09 o 
   7  -4   1        6.86        8.87      2.16 o 
   8  -4   1       15.53       13.72      2.23 o 
   9  -4   1        1.76        1.95      1.72 o 
  10  -4   1        0.04        0.76      0.97 o 
  -9  -3   1        8.46        4.95      4.23 o 
  -8  -3   1        1.35        0.94      1.28 o 
  -7  -3   1       62.90       60.13      3.05 o 
  -6  -3   1        0.53        1.03      0.65 o 
  -5  -3   1       63.40       64.70      2.74 o 
  -4  -3   1       67.69       71.16      1.53 o 
  -3  -3   1       42.31       41.47      0.49 o 
  -2  -3   1      226.09      240.43      1.91 o 
  -1  -3   1       91.88       79.04      1.56 o 
   0  -3   1     1571.93     1574.45     11.70 o 
   1  -3   1      206.03      201.29      2.33 o 
   2  -3   1        5.07        3.37      0.82 o 
   3  -3   1        0.78        1.24      1.32 o 
   4  -3   1       12.19       10.00      2.63 o 
   5  -3   1       22.10       26.40      2.03 o 
   6  -3   1      136.78      138.65      9.13 o 
   7  -3   1       63.94       62.94      3.23 o 
   8  -3   1        0.93        1.59      1.86 o 
   9  -3   1      108.73      110.73      8.12 o 
  10  -3   1        1.29        1.34      0.99 o 
  -9  -2   1       86.90       83.90      5.22 o 
  -8  -2   1       83.29       86.43      3.20 o 
  -7  -2   1        0.18        0.71      0.67 o 
  -6  -2   1        6.35        7.79      0.85 o 
  -5  -2   1        1.51        3.04      0.63 o 
  -4  -2   1      102.35       99.63      2.17 o 
  -3  -2   1      232.39      223.35      2.85 o 
  -2  -2   1       34.23       38.64      0.98 o 
  -1  -2   1     7204.57     7289.30     28.54 o 
   0  -2   1      240.23      225.82      2.29 o 
   1  -2   1        2.29        2.51      0.88 o 
   2  -2   1      221.84      216.37      2.18 o 
   3  -2   1       71.29       63.06      1.34 o 
   4  -2   1      236.70      236.38      6.65 o 
   5  -2   1       68.09       75.76      2.81 o 
   6  -2   1      378.67      365.18      6.78 o 
   7  -2   1       37.23       30.92      3.02 o 
   8  -2   1      115.43      102.31      3.98 o 
   9  -2   1       24.57       25.57      2.46 o 
  10  -2   1        0.40        2.41      2.32 o 
  -8  -1   1      249.94      257.75      6.31 o 
  -7  -1   1        5.24        6.44      1.13 o 
  -6  -1   1      174.46      161.34      3.46 o 
  -5  -1   1        5.96        4.23      0.60 o 
  -4  -1   1       60.08       51.31      1.25 o 
  -3  -1   1       19.86       17.36      0.61 o 
  -2  -1   1      859.75      858.27      5.62 o 
  -1  -1   1      171.39      155.58      4.23 o 
   1  -1   1      748.14      698.16      3.87 o 
   2  -1   1        2.26        3.33      0.65 o 
   3  -1   1       76.24       79.84      1.32 o 
   4  -1   1       62.41       53.25      1.41 o 
   5  -1   1      171.45      175.40      3.23 o 
   6  -1   1      186.31      205.15      5.58 o 
   7  -1   1        7.91       11.70      1.62 o 
   8  -1   1       23.20       24.08      2.21 o 
   9  -1   1        3.09        4.54      1.54 o 
  -9   0   1        8.45        8.13      2.18 o 
  -8   0   1      128.98      129.69      3.53 o 
  -7   0   1       18.26       20.18      1.93 o 
  -6   0   1      206.88      202.83      5.93 o 
  -5   0   1       77.30       73.10      1.49 o 
  -4   0   1      137.94      129.48      1.49 o 
  -3   0   1      227.21      213.55      1.54 o 
  -2   0   1     2188.79     2152.95     11.53 o 
   1   0   1     2246.15     2209.18     18.31 o 
   2   0   1        0.00        0.27      0.30 o 
   3   0   1      405.66      410.82      4.32 o 
   4   0   1      394.60      414.95      4.71 o 
   5   0   1        7.68        7.21      0.68 o 
   6   0   1       70.66       68.79      2.25 o 
   7   0   1       66.26       59.54      4.00 o 
   8   0   1        1.05        2.20      1.41 o 
   9   0   1       13.89       14.69      2.61 o 
 -10   1   1       65.55       62.70      5.07 o 
  -9   1   1       78.59       78.18      4.86 o 
  -8   1   1      418.07      424.03      6.36 o 
  -7   1   1        1.37        1.34      0.81 o 
  -6   1   1        0.13        0.36      0.49 o 
  -5   1   1       35.50       33.17      1.39 o 
  -4   1   1      123.58      117.00      1.65 o 
  -3   1   1      110.73      101.56      1.38 o 
  -2   1   1     1064.35     1078.47      5.34 o 
  -1   1   1      250.55      221.00      2.00 o 
   0   1   1     1285.36     1287.48     10.85 o 
   1   1   1       65.91       66.26      1.25 o 
   2   1   1      345.12      354.62      2.79 o 
   3   1   1       48.62       43.46      1.12 o 
   4   1   1        0.43        1.48      0.55 o 
   5   1   1      139.46      144.59      2.13 o 
   6   1   1        5.17        4.84      0.74 o 
   7   1   1      127.66      118.00      3.03 o 
   8   1   1       30.57       33.93      3.71 o 
   9   1   1       16.46       16.19      3.47 o 
 -10   2   1        2.84        1.68      1.77 o 
  -9   2   1       31.87       30.89      2.21 o 
  -8   2   1      405.61      416.27      7.27 o 
  -7   2   1      232.69      255.27      6.24 o 
  -6   2   1      251.71      254.89      7.45 o 
  -5   2   1       24.81       21.68      1.33 o 
  -4   2   1      177.73      176.50      2.50 o 
  -3   2   1      674.90      691.06      9.96 o 
  -2   2   1       10.37        6.77      0.73 o 
  -1   2   1       24.11       24.63      1.11 o 
   0   2   1      341.25      338.72      2.29 o 
   1   2   1      443.88      433.24      2.83 o 
   2   2   1     1884.27     2018.68      7.58 o 
   3   2   1       71.67       71.53      0.77 o 
   4   2   1        5.69        9.42      0.55 o 
   5   2   1       34.83       32.24      1.03 o 
   6   2   1       98.88       95.41      2.28 o 
   7   2   1        0.00        0.21      0.52 o 
   8   2   1       81.08       82.78      5.10 o 
   9   2   1        6.62        7.09      2.82 o 
  -9   3   1        0.37        1.07      1.27 o 
  -8   3   1      441.45      469.34     10.65 o 
  -7   3   1       67.48       67.35      3.82 o 
  -6   3   1        0.00        1.42      1.42 o 
  -5   3   1        0.74        0.35      1.15 o 
  -4   3   1        0.51        0.87      0.93 o 
  -3   3   1      529.66      564.52      7.86 o 
  -2   3   1     2942.58     3212.59     52.94 o 
  -1   3   1      251.07      244.87      3.14 o 
   0   3   1      152.19      155.94      2.49 o 
   1   3   1      356.48      341.79      3.62 o 
   2   3   1      106.73      111.48      3.68 o 
   3   3   1      417.63      439.10      6.73 o 
   4   3   1       29.81       27.67      2.07 o 
   5   3   1        0.12        1.41      1.61 o 
   6   3   1        8.97        8.66      1.80 o 
   7   3   1       58.42       56.54      3.98 o 
   8   3   1      134.09      128.75      6.13 o 
   9   3   1       76.63       80.52      5.65 o 
  -9   4   1       50.10       54.94      5.65 o 
  -8   4   1       45.84       42.25      3.21 o 
  -7   4   1     1091.45     1158.96     11.66 o 
  -6   4   1        2.91        2.37      1.44 o 
  -5   4   1       68.46       64.41      3.07 o 
  -4   4   1       39.41       39.96      2.97 o 
  -3   4   1       12.67       14.67      3.96 o 
  -2   4   1      316.40      347.17     10.22 o 
  -1   4   1      438.56      450.19      4.36 o 
   0   4   1       54.06       46.97      1.54 o 
   1   4   1       50.92       54.73      2.30 o 
   2   4   1       35.56       34.56      0.86 o 
   3   4   1       87.29       93.81      4.07 o 
   4   4   1       37.82       41.52      2.89 o 
   5   4   1       63.86       64.28      3.27 o 
   6   4   1       95.03      106.75      8.61 o 
   7   4   1        4.12        2.04      1.56 o 
   8   4   1        2.52        2.27      1.90 o 
  -9   5   1       59.76       74.85      4.61 o 
  -8   5   1        5.15        6.68      1.65 o 
  -7   5   1       34.92       37.15      2.70 o 
  -6   5   1       70.03       65.30      3.20 o 
  -5   5   1        2.01        1.91      1.79 o 
  -4   5   1      236.61      221.25     12.23 o 
  -3   5   1        6.59        7.19      4.76 o 
  -2   5   1       58.31       62.27      4.85 o 
  -1   5   1      265.56      282.19      5.10 o 
   0   5   1        9.38        8.16      1.15 o 
   1   5   1      137.81      139.89      3.91 o 
   2   5   1        0.20        0.43      0.32 o 
   3   5   1       49.70       50.23      3.99 o 
   4   5   1        0.47        1.57      1.81 o 
   5   5   1        5.12        5.12      2.24 o 
   6   5   1       29.97       35.77      2.81 o 
   7   5   1        1.49        3.65      1.83 o 
   8   5   1       33.75       33.81      3.04 o 
  -9   6   1       71.03       88.67      6.41 o 
  -8   6   1        0.38        3.90      1.92 o 
  -7   6   1        3.74        3.63      1.34 o 
  -6   6   1       27.07       27.76      2.54 o 
  -5   6   1        1.15        1.19      1.70 o 
  -4   6   1       41.66       37.07      3.05 o 
  -3   6   1        3.30        6.57      3.20 o 
  -2   6   1       23.52       23.33      2.31 o 
  -1   6   1       85.09       83.15      3.33 o 
   0   6   1      595.59      594.45     12.95 o 
   1   6   1      224.92      225.66      3.89 o 
   2   6   1       39.68       43.24      3.56 o 
   3   6   1        0.06        0.90      1.82 o 
   4   6   1       42.45       41.59      3.23 o 
   5   6   1       69.30       66.96      6.64 o 
   6   6   1       34.18       35.29      3.18 o 
   7   6   1       19.68       14.18      4.21 o 
  -8   7   1        1.53        2.46      1.32 o 
  -7   7   1        7.65        8.07      1.93 o 
  -6   7   1       24.14       19.58      2.57 o 
  -5   7   1       78.82       66.12      3.61 o 
  -4   7   1        2.26        2.26      1.97 o 
  -3   7   1       55.86       42.30      3.76 o 
  -2   7   1        3.46        3.83      1.48 o 
  -1   7   1        4.36        4.22      1.80 o 
   0   7   1       73.05       73.86      2.74 o 
   1   7   1       28.87       30.98      3.39 o 
   2   7   1       12.68       15.02      2.79 o 
   3   7   1      123.97      129.02      5.21 o 
   4   7   1       17.04       13.49      2.66 o 
   5   7   1        8.06        7.42      3.01 o 
   6   7   1       84.01       87.66      5.86 o 
  -7   8   1        0.09        2.41      1.79 o 
  -6   8   1       11.57       11.85      2.46 o 
  -5   8   1       28.78       23.42      2.79 o 
  -4   8   1        7.19        7.59      2.26 o 
  -3   8   1        4.91        3.37      2.68 o 
  -2   8   1       88.28       98.57      6.15 o 
  -1   8   1       23.01       19.22      3.44 o 
   0   8   1       31.93       28.55      2.10 o 
   1   8   1        4.69        5.13      3.19 o 
   2   8   1       31.90       30.55      3.92 o 
   3   8   1       69.67       61.76      4.22 o 
   4   8   1       22.18       28.38      4.48 o 
  -5   9   1       36.78       45.87      3.93 o 
  -4   9   1        0.34        0.63      1.37 o 
  -3   9   1       30.14       24.82      4.48 o 
  -2   9   1        4.20        4.41      1.72 o 
  -1   9   1       35.58       41.79      3.86 o 
   0   9   1        2.31        2.14      2.29 o 
   1   9   1       21.38       23.27      3.22 o 
   2   9   1        0.10        1.35      1.83 o 
  -2 -10   2        6.62        7.18      3.11 o 
  -1 -10   2        1.11        3.27      2.63 o 
   0 -10   2       12.84       16.48      2.91 o 
   1 -10   2        5.72        7.02      1.68 o 
   2 -10   2        0.94        2.86      1.53 o 
   3 -10   2        3.78        4.85      2.01 o 
   4 -10   2       21.42       25.77      2.80 o 
  -4  -9   2       48.39       47.15      5.22 o 
  -3  -9   2        3.75        4.11      2.20 o 
  -2  -9   2        0.03        0.98      1.74 o 
  -1  -9   2        4.36        3.37      2.29 o 
   0  -9   2       56.88       61.38      2.90 o 
   1  -9   2        7.06        9.71      1.87 o 
   2  -9   2       24.35       24.82      2.37 o 
   3  -9   2        0.86        0.93      1.53 o 
   4  -9   2       72.38       74.08      6.32 o 
   5  -9   2        8.72        9.42      2.47 o 
   6  -9   2      181.55      216.24      7.09 o 
  -6  -8   2        5.01        4.72      1.94 o 
  -5  -8   2        0.05        1.40      1.51 o 
  -4  -8   2        6.03        8.10      3.66 o 
  -3  -8   2       35.58       34.62      3.38 o 
  -2  -8   2        5.76        6.42      2.28 o 
  -1  -8   2        2.52        2.04      1.96 o 
   0  -8   2        0.16        1.10      1.35 o 
   1  -8   2        0.37        0.97      1.28 o 
   2  -8   2        8.84        6.84      2.26 o 
   3  -8   2       12.56       12.99      2.41 o 
   4  -8   2        6.17        7.80      1.96 o 
   6  -8   2       38.61       40.17      3.92 o 
   7  -8   2        9.34       13.00      2.88 o 
  -7  -7   2        1.15        0.65      1.33 o 
  -6  -7   2        3.54        1.32      1.53 o 
  -5  -7   2       20.76       21.43      2.75 o 
  -4  -7   2        1.52        2.65      2.14 o 
  -3  -7   2       67.20       67.72      3.71 o 
  -2  -7   2        5.32        6.33      1.45 o 
  -1  -7   2        6.79        6.26      1.56 o 
   0  -7   2        9.12        9.03      1.87 o 
   1  -7   2       12.96       13.20      2.10 o 
   2  -7   2        3.29        5.02      2.52 o 
   3  -7   2       67.17       70.01      4.00 o 
   4  -7   2      167.47      173.65      5.87 o 
   5  -7   2        0.07        1.03      2.36 o 
   6  -7   2       63.99       62.11      3.54 o 
   7  -7   2        8.81        9.54      2.19 o 
   8  -7   2        3.64        4.13      1.84 o 
  -8  -6   2       36.97       44.32      4.76 o 
  -7  -6   2       17.10       13.53      2.78 o 
  -6  -6   2        4.08        3.94      1.80 o 
  -5  -6   2       72.59       63.94      6.13 o 
  -4  -6   2        6.58        7.34      2.00 o 
  -3  -6   2      214.06      204.54      2.83 o 
  -2  -6   2      125.33      120.92      2.85 o 
  -1  -6   2       16.89       15.36      1.48 o 
   0  -6   2        0.56        1.77      1.52 o 
   1  -6   2       33.72       29.57      2.54 o 
   2  -6   2       86.96       86.13      4.06 o 
   3  -6   2        2.49        4.37      2.96 o 
   4  -6   2      239.90      238.49      5.72 o 
   5  -6   2      134.20      126.70      4.45 o 
   6  -6   2       90.98       83.24      4.04 o 
   7  -6   2       28.62       26.18      2.69 o 
   8  -6   2        3.75        2.93      1.76 o 
   9  -6   2       45.09       44.05      3.52 o 
  -9  -5   2       15.97       12.91      9.10 o 
  -8  -5   2       11.89       16.55      2.98 o 
  -7  -5   2       48.04       47.80      2.98 o 
  -6  -5   2        3.78        3.66      1.39 o 
  -5  -5   2        7.24        8.97      2.56 o 
  -4  -5   2      238.19      238.08      5.21 o 
  -3  -5   2       31.31       32.36      1.01 o 
  -2  -5   2        3.30        2.87      0.94 o 
  -1  -5   2      402.55      417.09      4.80 o 
   0  -5   2      132.28      137.05      2.57 o 
   1  -5   2      275.61      285.36      5.36 o 
   2  -5   2      115.79      120.50      3.80 o 
   3  -5   2       69.45       71.47      3.17 o 
   4  -5   2       45.85       38.75      3.30 o 
   5  -5   2       21.11       20.21      3.12 o 
   6  -5   2      307.59      314.32     19.98 o 
   7  -5   2      118.65      114.53      4.88 o 
   8  -5   2        2.98        4.43      2.11 o 
   9  -5   2       24.91       24.50      3.81 o 
  -9  -4   2       40.87       35.65      7.42 o 
  -8  -4   2       17.47       12.19      8.10 o 
  -7  -4   2       13.44       14.76      1.94 o 
  -6  -4   2        4.71        6.65      1.68 o 
  -5  -4   2        0.64        0.58      0.58 o 
  -4  -4   2      449.58      466.43      6.34 o 
  -3  -4   2      121.83      109.01      1.59 o 
  -2  -4   2     1365.81     1404.94      7.53 o 
  -1  -4   2      121.11      114.92      1.67 o 
   0  -4   2        0.35        1.36      0.72 o 
   1  -4   2      416.51      407.09      3.96 o 
   2  -4   2        0.80        1.79      1.80 o 
   3  -4   2      449.76      453.65      8.21 o 
   4  -4   2       11.06       13.00      2.01 o 
   5  -4   2      476.00      467.94     21.04 o 
   6  -4   2       14.99       11.98      2.22 o 
   7  -4   2        1.37        1.00      1.84 o 
   8  -4   2       15.81       18.93      4.06 o 
   9  -4   2        5.32        4.51      2.02 o 
  10  -4   2       23.82       25.71      5.33 o 
 -10  -3   2        0.02        0.57      1.90 o 
  -9  -3   2        2.48        1.39      2.16 o 
  -8  -3   2      138.49      143.63      4.75 o 
  -7  -3   2       54.03       56.72      5.08 o 
  -6  -3   2        4.47        4.42      0.82 o 
  -5  -3   2       17.46       15.52      0.82 o 
  -4  -3   2       18.86       20.64      0.79 o 
  -3  -3   2     2279.53     2376.52      6.90 o 
  -2  -3   2       87.77       79.38      1.13 o 
  -1  -3   2        2.20        2.96      0.52 o 
   0  -3   2      156.88      153.43      1.67 o 
   1  -3   2      672.39      655.75     10.20 o 
   2  -3   2       12.99       13.26      0.93 o 
   3  -3   2      862.06      951.32      7.91 o 
   4  -3   2        1.16        2.22      1.38 o 
   5  -3   2       17.14       14.72      1.26 o 
   6  -3   2        7.00        9.01      2.60 o 
   7  -3   2        3.29        1.71      1.87 o 
   8  -3   2      136.48      117.73      7.41 o 
   9  -3   2        0.88        0.55      1.41 o 
  10  -3   2        8.68        9.93      1.93 o 
  -9  -2   2       29.45       28.51      3.37 o 
  -8  -2   2      594.58      606.74     20.50 o 
  -7  -2   2      217.24      199.97      3.68 o 
  -6  -2   2       28.00       25.95      1.09 o 
  -5  -2   2        9.94       10.19      0.79 o 
  -4  -2   2       49.87       47.80      1.17 o 
  -3  -2   2        6.44        6.25      0.59 o 
  -1  -2   2      213.42      202.21      1.49 o 
   0  -2   2      531.19      527.10      2.64 o 
   1  -2   2      368.39      353.15      2.57 o 
   2  -2   2      252.70      251.43      2.48 o 
   3  -2   2     2038.96     2326.81     16.16 o 
   4  -2   2      178.63      211.79      2.85 o 
   5  -2   2        0.00        0.38      0.59 o 
   6  -2   2       81.29       67.95      3.01 o 
   7  -2   2       94.65       94.50      3.67 o 
   8  -2   2      117.14      108.97      4.07 o 
   9  -2   2       65.23       52.03      5.61 o 
  10  -2   2        1.61        1.44      1.33 o 
  -8  -1   2       34.30       35.26      2.14 o 
  -7  -1   2      161.82      164.89      3.27 o 
  -6  -1   2       15.08       12.03      1.17 o 
  -5  -1   2      156.08      143.25      2.30 o 
  -4  -1   2       34.98       32.83      0.93 o 
  -3  -1   2      254.38      241.91      2.07 o 
  -2  -1   2     7373.76     7635.33     58.83 o 
  -1  -1   2     5472.42     5657.00     10.43 o 
   0  -1   2      285.18      273.92      4.78 o 
   1  -1   2     2986.61     2880.13     36.52 o 
   2  -1   2       15.62       13.22      0.67 o 
   3  -1   2       22.89       22.75      0.82 o 
   4  -1   2     1271.57     1454.94     15.57 o 
   5  -1   2       15.41       17.89      1.21 o 
   6  -1   2       63.29       58.79      1.96 o 
   7  -1   2        8.08        5.53      2.63 o 
   8  -1   2        7.79        8.60      3.00 o 
   9  -1   2      109.84      101.68      3.92 o 
  10  -1   2       14.62       13.49      3.50 o 
 -10   0   2        0.87        0.90      1.20 o 
  -9   0   2       49.54       51.50      4.04 o 
  -8   0   2       31.64       31.61      2.12 o 
  -7   0   2        8.29        8.86      1.00 o 
  -6   0   2       32.78       32.91      2.03 o 
  -5   0   2       13.88       10.99      0.72 o 
  -4   0   2      272.30      258.05      4.32 o 
  -3   0   2        0.76        1.37      0.28 o 
  -2   0   2     1211.56     1224.36      6.27 o 
  -1   0   2     6313.91     6494.84     17.71 o 
   0   0   2       90.62       83.22      1.33 o 
   1   0   2        9.84        8.40      1.09 o 
   2   0   2      992.76     1032.97      6.47 o 
   3   0   2       17.11       17.98      0.60 o 
   4   0   2        0.26        0.46      0.31 o 
   5   0   2      297.02      299.72      4.68 o 
   6   0   2      101.18      102.83      2.48 o 
   7   0   2       64.80       68.19      2.99 o 
   8   0   2       11.64       16.61      1.96 o 
   9   0   2       30.22       27.31      3.55 o 
 -10   1   2       15.33       12.10      2.84 o 
  -9   1   2      175.05      180.87      7.27 o 
  -8   1   2      118.07      115.20      5.66 o 
  -7   1   2        7.89        5.79      1.01 o 
  -6   1   2      148.68      137.79      4.10 o 
  -5   1   2        0.08        0.76      0.60 o 
  -4   1   2        6.72        3.88      0.59 o 
  -3   1   2      770.47      814.65      4.85 o 
  -2   1   2        7.39        8.27      0.72 o 
  -1   1   2       42.96       36.86      1.03 o 
   0   1   2      117.06      100.84      1.50 o 
   1   1   2        3.48        3.13      0.65 o 
   2   1   2      128.67      126.19      1.66 o 
   3   1   2       16.97       20.32      1.22 o 
   4   1   2        1.86        1.93      0.54 o 
   5   1   2      248.35      252.83      4.02 o 
   6   1   2      270.67      268.45      3.83 o 
   7   1   2       28.82       26.10      1.76 o 
   8   1   2       11.24       11.56      1.56 o 
   9   1   2       67.04       68.06      5.58 o 
 -10   2   2       77.26       84.51      5.52 o 
  -9   2   2        5.62        4.84      2.79 o 
  -8   2   2      383.33      374.32     17.36 o 
  -7   2   2        9.33        8.48      1.55 o 
  -6   2   2       24.95       20.48      1.44 o 
  -5   2   2      116.15      107.66      2.20 o 
  -4   2   2       65.82       58.38      1.57 o 
  -3   2   2      393.33      419.80     10.98 o 
  -2   2   2      233.70      224.79      2.37 o 
  -1   2   2       39.62       40.91      1.26 o 
   0   2   2      814.39      828.58      7.68 o 
   1   2   2      889.98      887.43      7.02 o 
   2   2   2        6.70        7.09      0.75 o 
   3   2   2        2.62        3.83      0.50 o 
   4   2   2        0.07        0.52      0.39 o 
   5   2   2        0.37        0.51      0.45 o 
   6   2   2      149.36      139.05      7.46 o 
   7   2   2        9.40        8.54      2.28 o 
   8   2   2       51.89       53.50      5.20 o 
   9   2   2        4.92        2.05      2.10 o 
 -10   3   2        1.26        2.51      2.32 o 
  -9   3   2        0.02        3.04      2.40 o 
  -8   3   2       39.88       41.05      4.30 o 
  -7   3   2        0.90        0.48      0.92 o 
  -6   3   2        2.23        2.80      1.47 o 
  -5   3   2        7.00        8.23      1.87 o 
  -4   3   2      159.13      167.01      5.85 o 
  -3   3   2      114.08      115.83      3.14 o 
  -2   3   2      122.09      103.18      2.86 o 
  -1   3   2      123.92      114.26      2.20 o 
   0   3   2       96.29       94.83      2.40 o 
   1   3   2      202.80      206.36      7.03 o 
   2   3   2      355.44      358.78      4.87 o 
   3   3   2       86.09       81.85      1.00 o 
   4   3   2       95.31       94.83      8.21 o 
   5   3   2      154.53      160.45      4.32 o 
   6   3   2        6.68        8.43      1.73 o 
   7   3   2       67.96       65.60      5.28 o 
   8   3   2       10.46       14.00      3.48 o 
 -10   4   2       45.65       55.24      5.37 o 
  -9   4   2       64.99       64.30      5.28 o 
  -8   4   2        0.12        0.57      2.21 o 
  -7   4   2       19.36       20.57      2.12 o 
  -6   4   2      148.04      148.14      4.00 o 
  -5   4   2       26.48       20.88      2.43 o 
  -4   4   2       21.31       18.46      2.57 o 
  -3   4   2       18.07       22.54      2.26 o 
  -2   4   2       14.43       12.13      2.41 o 
  -1   4   2       16.29       20.78      1.76 o 
   0   4   2        1.79        1.69      0.76 o 
   1   4   2      159.63      147.34      4.19 o 
   2   4   2        4.76        8.17      0.90 o 
   3   4   2      121.25      119.92      6.79 o 
   4   4   2       30.30       24.82      2.55 o 
   5   4   2       32.23       23.95      2.60 o 
   6   4   2       22.06       21.69      2.14 o 
   7   4   2       17.75       15.77      2.14 o 
   8   4   2       47.65       38.11      4.73 o 
  -9   5   2       46.90       53.47      5.78 o 
  -8   5   2      157.59      173.21      8.48 o 
  -7   5   2       31.84       30.26      2.76 o 
  -6   5   2        0.57        0.90      1.18 o 
  -5   5   2       16.65       21.42      3.00 o 
  -4   5   2        4.18        2.85      1.89 o 
  -3   5   2        3.17        3.99      1.51 o 
  -2   5   2      145.74      134.32      4.57 o 
  -1   5   2       44.76       39.89      2.53 o 
   0   5   2      274.40      263.51     24.22 o 
   1   5   2       41.14       41.22      3.48 o 
   2   5   2       10.74       10.03      1.92 o 
   3   5   2       88.22       80.48      4.31 o 
   4   5   2        3.32        4.78      2.03 o 
   5   5   2        1.32        2.73      1.82 o 
   6   5   2        1.32        2.63      1.72 o 
   7   5   2        0.87        1.39      1.43 o 
  -9   6   2        0.05        3.02      2.28 o 
  -8   6   2        0.13        1.06      1.13 o 
  -7   6   2       17.09       19.48      2.68 o 
  -6   6   2        0.95        1.94      1.61 o 
  -5   6   2      161.45      134.35      5.33 o 
  -4   6   2       24.59       19.58      3.17 o 
  -3   6   2       66.07       53.92      4.31 o 
  -2   6   2      166.15      161.49      5.49 o 
  -1   6   2       95.56       92.96      4.87 o 
   0   6   2      153.09      153.10      4.11 o 
   1   6   2      658.80      665.55      9.19 o 
   2   6   2       30.32       34.74      5.15 o 
   3   6   2       44.27       51.86      3.98 o 
   4   6   2        0.28        1.69      1.69 o 
   5   6   2        0.50        2.42      1.24 o 
   6   6   2       38.87       45.45      6.02 o 
  -8   7   2       48.30       53.57      3.44 o 
  -7   7   2        3.70        2.90      1.67 o 
  -6   7   2        9.55       12.45      3.41 o 
  -5   7   2       22.41       24.94      2.52 o 
  -4   7   2      123.08      103.59      4.32 o 
  -3   7   2       12.26       10.86      3.14 o 
  -2   7   2       63.18       58.12      3.29 o 
  -1   7   2        1.10        1.94      1.54 o 
   0   7   2       19.32       18.06      1.94 o 
   1   7   2      300.54      319.40      8.98 o 
   2   7   2       17.91       19.28      3.26 o 
   3   7   2       45.98       48.90      7.61 o 
   4   7   2        0.02        1.25      1.68 o 
   5   7   2        0.04        2.06      2.35 o 
  -6   8   2       15.93       19.48      2.86 o 
  -5   8   2       11.53       15.20      2.90 o 
  -4   8   2        0.00        2.29      1.52 o 
  -3   8   2       32.33       22.04      4.67 o 
  -2   8   2        0.00        1.64      1.79 o 
  -1   8   2       16.12       17.75      5.15 o 
   0   8   2        1.71        2.70      2.91 o 
   1   8   2       15.96       11.83      2.96 o 
   2   8   2      316.48      333.55      8.43 o 
   3   8   2       15.98       20.94      3.01 o 
  -4   9   2        2.17        2.51      1.56 o 
  -3   9   2        0.56        3.12      2.35 o 
  -2   9   2       30.23       37.65      3.00 o 
  -1   9   2        0.51        1.76      2.26 o 
   0   9   2       14.40       15.36      3.30 o 
   1   9   2       43.34       36.44      3.26 o 
  -3 -10   3        0.77        1.12      1.85 o 
  -2 -10   3       10.88       12.66      2.46 o 
  -1 -10   3       43.28       50.24      3.88 o 
   0 -10   3        5.76        4.52      2.78 o 
   1 -10   3        2.68        4.69      1.74 o 
   2 -10   3       12.56       12.96      2.31 o 
   3 -10   3        0.70        2.67      1.57 o 
   4 -10   3       30.53       33.50      2.87 o 
   5 -10   3       14.40       19.81      2.91 o 
  -5  -9   3        0.49        0.93      2.70 o 
  -4  -9   3       85.27       80.20      4.17 o 
  -3  -9   3       51.09       52.52      3.77 o 
  -2  -9   3       41.24       39.27      3.33 o 
  -1  -9   3       10.06       11.06      1.81 o 
   0  -9   3        0.62        2.62      1.42 o 
   1  -9   3        1.28        3.66      1.52 o 
   2  -9   3      377.34      383.80      6.84 o 
   3  -9   3       26.03       29.42      2.60 o 
   4  -9   3        0.15        1.59      1.74 o 
   5  -9   3        6.72        6.15      2.50 o 
   6  -9   3        5.21        6.33      3.31 o 
  -6  -8   3       31.67       30.50      5.06 o 
  -5  -8   3        3.92        2.32      1.44 o 
  -4  -8   3        0.46        2.17      1.71 o 
  -3  -8   3       79.86       81.32      4.87 o 
  -2  -8   3        0.20        1.74      1.30 o 
  -1  -8   3        4.63        2.46      1.34 o 
   0  -8   3       16.22       17.04      1.91 o 
   1  -8   3       19.85       18.12      2.00 o 
   2  -8   3       97.33       94.33      3.62 o 
   3  -8   3      205.49      195.11      6.31 o 
   4  -8   3       99.75      105.40      5.99 o 
   5  -8   3        0.43        1.43      1.86 o 
   6  -8   3       57.77       60.20      3.84 o 
   7  -8   3        3.40        4.78      2.27 o 
  -7  -7   3        9.73       12.34      3.05 o 
  -6  -7   3        1.03        2.01      1.35 o 
  -5  -7   3       23.41       24.70      2.39 o 
  -4  -7   3        9.15        8.21      2.02 o 
  -3  -7   3       49.09       43.21      3.91 o 
  -2  -7   3     1256.68     1336.17      9.29 o 
  -1  -7   3        6.14        7.57      1.70 o 
   0  -7   3        0.97        1.68      1.56 o 
   1  -7   3       19.97       23.10      2.26 o 
   2  -7   3      133.64      134.99      3.87 o 
   3  -7   3      678.54      701.82     13.92 o 
   4  -7   3      192.27      198.35      5.76 o 
   5  -7   3        0.33        2.36      1.87 o 
   6  -7   3       10.44        9.31      2.41 o 
   7  -7   3       14.48       14.59      2.51 o 
   8  -7   3        0.44        2.01      1.74 o 
  -8  -6   3       31.43       25.43      4.39 o 
  -7  -6   3       22.15       20.61      2.31 o 
  -6  -6   3        0.07        0.99      1.25 o 
  -5  -6   3        8.48        9.15      1.87 o 
  -4  -6   3       96.41       94.61      5.34 o 
  -3  -6   3       28.23       26.78      1.95 o 
  -2  -6   3      399.20      401.54      5.28 o 
  -1  -6   3       42.59       47.63      2.23 o 
   0  -6   3       49.50       46.74      2.36 o 
   1  -6   3        3.30        3.56      1.95 o 
   2  -6   3       55.26       62.67      5.28 o 
   3  -6   3        0.32        1.25      2.28 o 
   4  -6   3     1436.14     1466.78     21.03 o 
   5  -6   3       25.89       25.43      2.88 o 
   6  -6   3       93.29       96.18      4.72 o 
   7  -6   3       38.09       35.08      3.35 o 
   8  -6   3        1.23        3.22      2.14 o 
   9  -6   3       59.24       65.25      4.21 o 
  -9  -5   3       21.67       12.70     10.93 o 
  -8  -5   3        1.00        1.18      2.32 o 
  -7  -5   3        1.04        1.03      1.03 o 
  -6  -5   3        4.10        3.66      2.04 o 
  -5  -5   3        0.34        1.06      0.54 o 
  -4  -5   3      193.49      187.36      5.08 o 
  -3  -5   3      349.33      329.24      9.33 o 
  -2  -5   3       45.29       38.97      1.35 o 
  -1  -5   3      188.78      184.90      4.01 o 
   0  -5   3       30.31       25.45      1.74 o 
   1  -5   3      366.66      373.14      7.87 o 
   2  -5   3       58.33       56.19      4.25 o 
   3  -5   3      108.01       97.94      3.88 o 
   4  -5   3       46.74       42.82      5.82 o 
   5  -5   3      411.32      418.94     11.77 o 
   6  -5   3        9.76        9.19      2.37 o 
   7  -5   3       67.77       67.05      3.71 o 
   8  -5   3       20.93       18.48      3.77 o 
   9  -5   3        5.39        7.46      3.01 o 
  -9  -4   3       57.02       52.50      6.01 o 
  -8  -4   3       83.56       82.29      5.41 o 
  -7  -4   3        7.05       11.34      1.71 o 
  -6  -4   3        6.77        6.80      1.03 o 
  -5  -4   3       44.27       40.55      1.33 o 
  -4  -4   3       15.13       16.32      0.83 o 
  -3  -4   3      830.89      851.85     14.60 o 
  -2  -4   3      265.48      259.96      2.37 o 
  -1  -4   3        9.21        8.56      0.73 o 
   0  -4   3      275.66      278.61      3.77 o 
   1  -4   3      178.77      179.40      2.87 o 
   2  -4   3      222.43      258.92      5.16 o 
   3  -4   3       14.10       13.15      1.93 o 
   4  -4   3      231.61      234.66      5.19 o 
   5  -4   3        9.76       11.04      4.44 o 
   6  -4   3       31.12       34.57      3.42 o 
   7  -4   3        0.07        1.12      1.49 o 
   8  -4   3        8.47        7.34      2.90 o 
   9  -4   3        0.56        0.87      2.00 o 
 -10  -3   3       79.90       92.02      6.16 o 
  -9  -3   3        2.00        1.28      1.61 o 
  -8  -3   3        3.27        0.79      2.45 o 
  -7  -3   3       39.80       38.25      2.59 o 
  -6  -3   3       22.83       23.19      1.07 o 
  -5  -3   3       81.29       80.64      1.80 o 
  -4  -3   3       88.65       83.53      1.94 o 
  -3  -3   3     1069.50     1121.69     21.97 o 
  -2  -3   3      134.51      144.68      1.77 o 
  -1  -3   3       57.50       54.50      1.08 o 
   0  -3   3      485.90      468.54      4.30 o 
   1  -3   3      196.04      193.46      2.38 o 
   2  -3   3      117.82      101.48     12.00 o 
   3  -3   3      266.95      295.22      4.90 o 
   4  -3   3      328.50      341.37      6.23 o 
   5  -3   3       10.74       11.74      2.21 o 
   6  -3   3      126.25      110.39      4.24 o 
   7  -3   3       67.47       70.14      3.54 o 
   8  -3   3        0.04        1.21      1.46 o 
   9  -3   3       46.58       45.36      4.38 o 
  -9  -2   3      142.63      158.43      7.15 o 
  -8  -2   3       36.08       38.17      2.74 o 
  -7  -2   3       37.86       36.45      1.55 o 
  -6  -2   3       18.64       19.02      1.43 o 
  -5  -2   3      398.16      386.24      5.43 o 
  -4  -2   3       80.44       65.95      1.55 o 
  -3  -2   3      383.23      394.90      2.16 o 
  -2  -2   3       53.90       51.87      0.99 o 
  -1  -2   3      368.49      365.14      2.39 o 
   0  -2   3       24.18       23.58      0.83 o 
   1  -2   3       18.57       16.67      0.76 o 
   2  -2   3       51.77       51.69      1.40 o 
   3  -2   3        2.91        3.48      0.58 o 
   4  -2   3      144.51      155.37      3.40 o 
   5  -2   3       46.57       52.29      2.51 o 
   6  -2   3       50.50       43.62      3.15 o 
   7  -2   3       10.49       12.38      2.27 o 
   8  -2   3       19.05       19.87      2.50 o 
   9  -2   3        7.81        8.62      1.98 o 
  -9  -1   3        0.04        0.69      1.52 o 
  -8  -1   3       64.42       61.48      3.66 o 
  -7  -1   3        7.37        7.67      1.16 o 
  -6  -1   3        7.04        7.86      0.77 o 
  -5  -1   3        0.66        1.67      0.28 o 
  -4  -1   3       37.38       34.02      1.36 o 
  -3  -1   3       14.13       14.89      0.95 o 
  -2  -1   3      604.08      610.23      8.87 o 
  -1  -1   3     3331.46     3352.35     12.72 o 
   0  -1   3      646.83      616.07      3.88 o 
   1  -1   3      201.29      190.18      1.29 o 
   2  -1   3       46.95       53.74      1.42 o 
   3  -1   3      253.31      254.55      5.99 o 
   4  -1   3        1.00        1.66      0.48 o 
   5  -1   3      111.80      109.02      6.11 o 
   6  -1   3        0.81        0.87      0.69 o 
   7  -1   3        3.84        2.42      1.69 o 
   8  -1   3      120.78      107.51      4.20 o 
   9  -1   3        1.14        3.73      3.09 o 
  -9   0   3      294.06      309.71     10.46 o 
  -8   0   3       89.16       89.07      4.51 o 
  -7   0   3       27.88       27.33      1.65 o 
  -6   0   3       93.27       87.93      4.44 o 
  -5   0   3       38.48       36.14      1.58 o 
  -4   0   3      866.17      893.49     12.41 o 
  -3   0   3       61.07       56.06      0.81 o 
  -2   0   3     1589.50     1665.43      5.83 o 
  -1   0   3       54.48       51.02      1.04 o 
   0   0   3      219.51      213.28      2.96 o 
   1   0   3      536.67      552.52      4.13 o 
   2   0   3      162.99      153.73      1.95 o 
   3   0   3       35.45       30.62      0.90 o 
   4   0   3        8.66        7.03      0.65 o 
   5   0   3       77.71       72.80      1.88 o 
   6   0   3      152.55      153.08      6.45 o 
   7   0   3       88.88       88.25      3.61 o 
   8   0   3        0.77        1.18      1.22 o 
   9   0   3       21.58       19.81      3.27 o 
 -10   1   3      305.07      301.81      9.64 o 
  -9   1   3        1.78        0.67      1.79 o 
  -8   1   3       51.78       51.52      7.14 o 
  -7   1   3       35.73       38.21      2.44 o 
  -6   1   3        0.27        1.20      0.61 o 
  -5   1   3       45.49       45.00      1.26 o 
  -4   1   3      468.75      476.53      8.80 o 
  -3   1   3       35.61       40.76      1.19 o 
  -2   1   3      232.17      219.76      2.20 o 
  -1   1   3      104.70       88.44      1.90 o 
   0   1   3      347.12      355.21      3.45 o 
   1   1   3     1628.97     1721.90      6.95 o 
   2   1   3       98.67      106.76      2.03 o 
   3   1   3       81.83       88.06      1.66 o 
   4   1   3      301.82      317.00      8.10 o 
   5   1   3        1.04        1.19      0.48 o 
   6   1   3      731.54      723.88      6.44 o 
   7   1   3      149.22      145.11      3.84 o 
   8   1   3        9.81       11.65      3.36 o 
   9   1   3        0.68        1.89      2.13 o 
 -10   2   3        4.26        4.33      3.44 o 
  -9   2   3      303.74      319.32     12.17 o 
  -8   2   3        0.53        0.00      2.46 o 
  -7   2   3       25.18       31.44      2.07 o 
  -6   2   3        0.10        0.75      0.59 o 
  -5   2   3       18.86       16.28      1.18 o 
  -4   2   3      723.83      807.69      8.86 o 
  -3   2   3      349.54      368.86      7.15 o 
  -2   2   3      501.24      516.17      5.06 o 
  -1   2   3       46.25       44.81      1.37 o 
   0   2   3       35.89       38.59      1.58 o 
   1   2   3     1434.78     1584.04     14.81 o 
   2   2   3      438.85      485.59      9.99 o 
   3   2   3       13.19       15.81      1.24 o 
   4   2   3       51.97       54.12      1.80 o 
   5   2   3        3.00        3.49      0.94 o 
   6   2   3       50.18       48.19      5.35 o 
   7   2   3      671.59      696.99     15.16 o 
   8   2   3       51.88       53.21      5.37 o 
 -10   3   3       15.77       18.51      4.25 o 
  -9   3   3       80.01       75.48      5.85 o 
  -8   3   3        0.10        0.97      0.96 o 
  -7   3   3       21.47       18.93      2.03 o 
  -6   3   3        2.17        2.38      1.00 o 
  -5   3   3       32.06       26.60      2.14 o 
  -4   3   3      100.09      114.65      3.36 o 
  -3   3   3      331.95      366.23      6.11 o 
  -2   3   3       75.50       67.02      3.59 o 
  -1   3   3        8.71        8.81      1.59 o 
   0   3   3        3.60        3.79      0.82 o 
   1   3   3        3.07        2.61      0.75 o 
   2   3   3      127.96      132.79      3.60 o 
   3   3   3      103.87       98.22      1.57 o 
   4   3   3       46.08       45.09      2.58 o 
   5   3   3        7.89        7.79      1.61 o 
   6   3   3        1.90        3.28      4.35 o 
   7   3   3       74.92       80.68      5.95 o 
   8   3   3      173.07      184.15      9.16 o 
 -10   4   3        2.54        4.62      3.27 o 
  -8   4   3      105.00      113.89      9.18 o 
  -7   4   3       32.71       35.99      2.35 o 
  -6   4   3       98.87       72.53      3.46 o 
  -5   4   3       20.54       19.29      2.57 o 
  -4   4   3        4.21        3.54      1.78 o 
  -3   4   3       56.75       50.99      3.04 o 
  -2   4   3       99.39       97.32      4.58 o 
  -1   4   3       66.41       65.89      3.00 o 
   0   4   3      186.31      177.63      9.36 o 
   1   4   3        2.99        3.59      0.86 o 
   2   4   3      113.14      113.05      2.55 o 
   3   4   3       18.31       25.89      1.30 o 
   4   4   3       35.00       31.53      2.47 o 
   5   4   3        0.15        1.13      1.19 o 
   6   4   3       17.25       20.01      2.22 o 
   7   4   3      245.66      261.18     10.30 o 
  -9   5   3        0.68        2.67      2.38 o 
  -8   5   3       46.38       52.36      4.62 o 
  -7   5   3       11.10       10.75      2.18 o 
  -6   5   3        4.55        5.61      1.76 o 
  -5   5   3      260.59      238.24      8.31 o 
  -4   5   3        0.00        0.40      1.86 o 
  -3   5   3       53.32       50.96      4.55 o 
  -2   5   3      414.85      423.38     12.32 o 
  -1   5   3      194.81      184.25      6.19 o 
   0   5   3       65.26       67.74      4.96 o 
   1   5   3        2.35        3.02      2.47 o 
   2   5   3        1.87        2.38      1.10 o 
   3   5   3        1.27        4.43      2.38 o 
   4   5   3       85.72       72.77      6.62 o 
   5   5   3        9.28        8.40      2.68 o 
   6   5   3       48.12       51.09      3.19 o 
  -8   6   3        9.92        9.02      1.75 o 
  -7   6   3       12.14        9.94      2.32 o 
  -6   6   3        2.12        2.78      2.07 o 
  -5   6   3        1.42        1.78      1.58 o 
  -4   6   3        1.76        0.54      1.60 o 
  -3   6   3        0.00        0.38      1.48 o 
  -2   6   3       57.50       48.78      8.47 o 
  -1   6   3       45.02       44.43      3.44 o 
   0   6   3        7.06        6.65      2.28 o 
   1   6   3      286.89      275.54     13.71 o 
   2   6   3        0.12        2.74      2.07 o 
   3   6   3       26.05       29.01      3.27 o 
   4   6   3        3.94        5.09      1.85 o 
   5   6   3        2.05        4.18      4.21 o 
  -7   7   3       49.07       52.50      5.43 o 
  -6   7   3       27.62       25.88      3.64 o 
  -5   7   3       33.35       27.87      3.27 o 
  -4   7   3       16.36       11.35      3.13 o 
  -3   7   3       14.03       12.19      3.14 o 
  -2   7   3        0.05        0.81      1.37 o 
  -1   7   3       20.07       26.05      4.84 o 
   0   7   3       52.70       51.60      2.83 o 
   1   7   3       39.29       40.64      3.75 o 
   2   7   3       40.66       44.49      3.73 o 
   3   7   3        0.00        1.46      1.71 o 
   4   7   3        2.52        3.07      3.09 o 
  -5   8   3        5.85        9.12      2.00 o 
  -4   8   3       17.16       15.51      2.41 o 
  -3   8   3       14.27       17.00      2.52 o 
  -2   8   3        0.44        1.09      1.32 o 
  -1   8   3       17.72       17.77      3.90 o 
   0   8   3        7.06        8.47      2.79 o 
   1   8   3        4.57        3.23      2.17 o 
   2   8   3       31.44       29.13      3.22 o 
  -3 -10   4        2.47        2.45      1.69 o 
  -2 -10   4        0.00        1.48      1.87 o 
  -1 -10   4       15.25       18.76      2.79 o 
   0 -10   4        6.93        8.59      2.01 o 
   1 -10   4       18.23       18.88      2.35 o 
   2 -10   4        0.66        1.94      1.47 o 
   3 -10   4       38.98       35.55      2.86 o 
   4 -10   4        0.95        3.58      1.77 o 
   5 -10   4        0.29        0.58      1.45 o 
  -5  -9   4        3.06        4.46      1.84 o 
  -4  -9   4        3.30        4.93      1.87 o 
  -3  -9   4       33.45       27.36      3.04 o 
  -2  -9   4       16.48       17.92      2.69 o 
  -1  -9   4        1.95        1.42      1.10 o 
   0  -9   4        0.02        1.63      1.45 o 
   1  -9   4       20.80       18.15      2.25 o 
   2  -9   4      117.59      123.96      4.13 o 
   3  -9   4        1.43        2.52      1.61 o 
   4  -9   4       51.72       54.37      3.19 o 
   5  -9   4       22.22       26.62      3.43 o 
   6  -9   4       49.90       51.48      3.73 o 
  -6  -8   4        8.09        6.28      2.50 o 
  -5  -8   4        6.10        7.13      1.76 o 
  -4  -8   4        0.73        1.23      1.51 o 
  -3  -8   4        3.13        4.12      2.20 o 
  -2  -8   4       19.87       22.63      2.81 o 
  -1  -8   4        4.09        6.48      1.87 o 
   0  -8   4        1.24        2.15      1.65 o 
   1  -8   4        8.11       11.49      1.98 o 
   2  -8   4       71.33       74.29      3.39 o 
   3  -8   4      152.05      146.23      8.59 o 
   4  -8   4        0.00        2.86      2.13 o 
   5  -8   4       11.95       11.99      2.47 o 
   6  -8   4       10.28       12.07      2.55 o 
   7  -8   4       60.81       65.56      4.14 o 
  -7  -7   4        6.92        6.06      2.88 o 
  -6  -7   4       21.74       24.35      2.48 o 
  -5  -7   4       34.11       29.35      2.52 o 
  -4  -7   4      289.59      286.13      6.24 o 
  -3  -7   4        1.13        1.01      0.92 o 
  -2  -7   4      141.73      133.20      3.31 o 
  -1  -7   4       99.69       99.83      3.17 o 
   0  -7   4       19.59       20.11      2.07 o 
   1  -7   4       23.73       23.04      2.37 o 
   2  -7   4      200.81      201.18      5.01 o 
   3  -7   4        2.85        2.61      1.43 o 
   4  -7   4       97.86       97.63      7.59 o 
   5  -7   4       43.64       39.63      3.10 o 
   6  -7   4       19.02       21.00      2.75 o 
   7  -7   4       29.89       38.09      3.57 o 
   8  -7   4        4.76        6.73      2.19 o 
  -8  -6   4        0.54        5.72      3.01 o 
  -7  -6   4        1.23        1.03      2.27 o 
  -6  -6   4       43.65       40.14      6.43 o 
  -5  -6   4       23.46       21.54      2.07 o 
  -4  -6   4      139.08      144.07      3.23 o 
  -3  -6   4        1.28        1.74      0.94 o 
  -2  -6   4       82.89       77.36      2.61 o 
  -1  -6   4       29.72       32.94      2.11 o 
   0  -6   4      154.07      140.08      3.66 o 
   1  -6   4       55.30       59.69      2.79 o 
   2  -6   4       22.83       24.72      2.09 o 
   3  -6   4      238.72      247.25      6.58 o 
   4  -6   4      195.11      183.98      7.24 o 
   5  -6   4      322.56      331.15      7.20 o 
   6  -6   4        4.67        3.33      2.06 o 
   7  -6   4       29.16       30.29      3.01 o 
   8  -6   4       21.28       28.85      4.73 o 
  -9  -5   4        8.09        4.80      3.07 o 
  -8  -5   4       16.09       14.64      9.88 o 
  -6  -5   4        0.08        1.31      0.87 o 
  -5  -5   4      747.55      715.97     11.45 o 
  -4  -5   4      218.91      216.33      6.20 o 
  -3  -5   4       68.65       68.88      1.96 o 
  -2  -5   4       57.96       54.25      1.66 o 
  -1  -5   4        9.41        9.18      1.53 o 
   0  -5   4       80.19       80.18      2.41 o 
   1  -5   4        1.42        1.94      1.01 o 
   2  -5   4       52.30       59.35      2.33 o 
   3  -5   4       40.32       44.94      3.08 o 
   4  -5   4      116.38      127.84      4.47 o 
   5  -5   4       69.80       63.44      3.93 o 
   6  -5   4       21.26       14.84      2.67 o 
   7  -5   4       80.48       72.09      5.24 o 
   8  -5   4       44.08       46.18      3.44 o 
   9  -5   4       41.47       47.96      3.71 o 
  -9  -4   4        2.29        1.56      2.88 o 
  -8  -4   4       40.42       42.46     13.14 o 
  -7  -4   4        0.18        0.72      1.04 o 
  -6  -4   4        1.45        2.32      0.88 o 
  -5  -4   4      337.31      334.91      4.64 o 
  -4  -4   4     1078.15     1080.78      9.62 o 
  -3  -4   4      246.98      249.80      5.18 o 
  -2  -4   4      724.09      717.29     11.18 o 
  -1  -4   4      509.87      514.56      9.46 o 
   0  -4   4       48.80       46.07      1.74 o 
   1  -4   4      774.02      819.51     15.11 o 
   2  -4   4        9.58        7.91      1.41 o 
   3  -4   4        2.07        0.40      1.67 o 
   4  -4   4       35.65       32.42      3.05 o 
   5  -4   4        3.13        3.50      3.19 o 
   6  -4   4      146.62      113.10      5.80 o 
   7  -4   4       11.57        9.05      3.51 o 
   8  -4   4        2.98        3.68      2.90 o 
   9  -4   4       32.54       37.26      3.00 o 
 -10  -3   4       92.93       91.42      6.33 o 
  -9  -3   4      266.91      283.46     10.16 o 
  -8  -3   4        1.43        1.06      0.81 o 
  -7  -3   4       32.78       37.29      2.23 o 
  -6  -3   4        1.22        1.15      0.40 o 
  -5  -3   4       22.20       19.36      0.81 o 
  -4  -3   4     1155.92     1172.03     11.98 o 
  -3  -3   4      696.72      729.58     15.55 o 
  -2  -3   4      181.64      173.23      3.57 o 
  -1  -3   4        1.37        1.43      0.49 o 
   0  -3   4        7.18        7.24      0.61 o 
   1  -3   4        0.08        0.78      0.70 o 
   2  -3   4     1436.58     1620.48      8.00 o 
   3  -3   4       47.73       42.64      3.01 o 
   4  -3   4       41.57       40.27      1.44 o 
   5  -3   4       32.66       25.33      1.97 o 
   6  -3   4        0.07        0.89      2.03 o 
   7  -3   4      818.19      763.09     21.64 o 
   8  -3   4        1.19        1.60      2.52 o 
   9  -3   4        0.83        2.85      1.56 o 
  -9  -2   4       84.47       83.19      3.67 o 
  -8  -2   4        0.49        2.39      1.35 o 
  -7  -2   4        2.76        1.81      1.32 o 
  -6  -2   4        6.53        7.56      1.70 o 
  -5  -2   4      160.25      164.77      4.36 o 
  -4  -2   4       12.21       10.73      1.72 o 
  -3  -2   4     1308.13     1402.97     15.78 o 
  -2  -2   4      252.47      252.02      2.34 o 
  -1  -2   4      454.39      446.52      3.09 o 
   0  -2   4        0.59        2.46      0.89 o 
   1  -2   4        4.71        5.03      0.62 o 
   2  -2   4      451.28      480.75      7.04 o 
   3  -2   4      251.90      296.65      5.56 o 
   4  -2   4      318.56      308.69      9.71 o 
   5  -2   4        0.25        0.77      0.56 o 
   6  -2   4       21.30       23.29      2.73 o 
   7  -2   4       16.42       13.43      2.43 o 
   8  -2   4        3.06        1.99      1.53 o 
   9  -2   4       13.04        9.76      2.26 o 
 -10  -1   4        0.94        1.13      1.50 o 
  -9  -1   4        0.52        0.41      1.81 o 
  -8  -1   4        0.01        0.47      1.27 o 
  -7  -1   4        6.44        6.82      1.66 o 
  -6  -1   4       24.85       25.82      2.14 o 
  -5  -1   4      290.60      310.64      5.24 o 
  -4  -1   4        5.37        6.14      1.55 o 
  -3  -1   4      427.82      433.56      2.71 o 
  -2  -1   4      274.58      303.16      2.75 o 
  -1  -1   4       62.20       65.14      1.09 o 
   0  -1   4      259.10      272.49      2.69 o 
   1  -1   4        0.21        0.99      0.52 o 
   2  -1   4        1.38        1.11      1.11 o 
   3  -1   4        7.41        5.60      1.52 o 
   4  -1   4       40.99       38.90      2.53 o 
   5  -1   4       97.62       97.76      3.86 o 
   6  -1   4        9.32        9.39      2.24 o 
   7  -1   4      193.94      187.72      6.64 o 
   8  -1   4        6.30        7.44      1.87 o 
   9  -1   4        6.98        9.77      3.02 o 
 -10   0   4       96.40       95.90      5.67 o 
  -9   0   4       13.25       12.50      8.33 o 
  -8   0   4       15.43       15.82      7.98 o 
  -7   0   4      182.76      178.70      6.73 o 
  -6   0   4       10.05       10.12      2.73 o 
  -5   0   4      331.87      379.08      8.15 o 
  -4   0   4       40.33       44.22      1.15 o 
  -3   0   4        1.64        3.50      0.99 o 
  -2   0   4      476.70      484.25      3.09 o 
  -1   0   4       58.59       52.57      1.42 o 
   0   0   4      202.68      223.85      2.82 o 
   1   0   4      579.04      598.37      4.65 o 
   2   0   4      123.34      123.66      2.28 o 
   3   0   4        0.06        0.80      0.43 o 
   4   0   4      558.18      564.67      8.77 o 
   5   0   4       22.78       22.47      1.23 o 
   6   0   4       54.40       52.87      3.30 o 
   7   0   4        8.84        9.81      2.14 o 
   8   0   4       20.66       17.28      3.60 o 
   9   0   4        0.62        2.06      2.08 o 
 -10   1   4        0.11        0.80      1.52 o 
  -9   1   4        1.12        0.95      2.04 o 
  -8   1   4        8.50        7.49      6.19 o 
  -7   1   4       54.78       55.04      4.63 o 
  -6   1   4        2.75        2.53      0.57 o 
  -5   1   4        0.75        1.23      0.60 o 
  -4   1   4        0.32        0.74      0.48 o 
  -3   1   4      313.25      313.14      3.07 o 
  -2   1   4      198.63      195.30      3.63 o 
  -1   1   4      494.34      452.15      7.68 o 
   0   1   4      316.03      328.61      3.81 o 
   1   1   4       93.60      108.05      2.45 o 
   2   1   4      265.88      265.70      6.80 o 
   3   1   4       81.30       76.87      1.92 o 
   4   1   4      155.44      150.58      2.54 o 
   5   1   4        0.14        1.46      0.78 o 
   6   1   4       54.22       51.95      2.85 o 
   7   1   4        0.05        1.09      2.76 o 
   8   1   4        0.89        2.78      2.30 o 
 -10   2   4        0.01        1.27      2.30 o 
  -9   2   4        1.55        2.40      2.51 o 
  -8   2   4        4.00        5.13      3.03 o 
  -7   2   4       77.69       76.85      2.64 o 
  -6   2   4        0.20        1.70      0.85 o 
  -5   2   4        7.09        6.11      1.05 o 
  -4   2   4       96.47       94.15      2.68 o 
  -3   2   4      176.02      166.17      5.74 o 
  -2   2   4       60.26       59.32      3.30 o 
  -1   2   4      156.83      148.58      4.96 o 
   0   2   4      125.18      116.97      4.15 o 
   1   2   4      102.10      102.72      3.89 o 
   2   2   4        9.70       10.42      1.04 o 
   3   2   4      142.01      133.59      2.93 o 
   4   2   4       50.07       44.82      1.72 o 
   5   2   4       37.25       36.13      2.22 o 
   6   2   4      358.14      363.58     11.37 o 
   7   2   4        4.74        2.11      2.72 o 
   8   2   4        2.09        6.19      3.04 o 
 -10   3   4       67.89       62.98      5.43 o 
  -9   3   4        6.29        2.93      3.89 o 
  -8   3   4       91.47       87.96      6.13 o 
  -7   3   4        1.06        1.44      2.04 o 
  -6   3   4       46.82       40.19      2.26 o 
  -5   3   4       30.46       34.88      2.24 o 
  -4   3   4       68.94       66.85      3.23 o 
  -3   3   4       10.33       10.64      1.89 o 
  -2   3   4        1.03        1.68      1.72 o 
  -1   3   4      367.68      365.25      7.45 o 
   0   3   4      103.98       96.00      3.10 o 
   1   3   4      164.72      170.95      6.47 o 
   2   3   4        9.78        9.21      1.02 o 
   3   3   4        3.63        3.01      0.84 o 
   4   3   4        4.35        4.02      0.74 o 
   5   3   4        4.98        5.54      4.72 o 
   6   3   4        7.56        5.89      2.82 o 
   7   3   4        0.61        2.44      2.88 o 
  -9   4   4       99.95      104.32      6.72 o 
  -8   4   4        0.28        1.67      2.84 o 
  -7   4   4      119.21      110.51      6.07 o 
  -6   4   4        0.00        0.47      0.83 o 
  -5   4   4        9.91       11.86      1.76 o 
  -4   4   4        9.10       11.03      2.28 o 
  -3   4   4       43.83       41.35      3.01 o 
  -2   4   4      157.45      153.63      4.34 o 
  -1   4   4      541.24      551.48      7.49 o 
   0   4   4      384.33      377.89     10.07 o 
   1   4   4       16.07       18.45      1.79 o 
   2   4   4        1.07        1.01      0.96 o 
   3   4   4        2.52        2.45      1.62 o 
   4   4   4       99.76       81.02      5.88 o 
   5   4   4        0.19        1.97      1.43 o 
   6   4   4       18.77       18.80      5.14 o 
   7   4   4        1.96        3.52      2.79 o 
  -9   5   4        3.67        6.32      3.79 o 
  -8   5   4       10.15       13.81      5.89 o 
  -7   5   4       27.14       24.90      2.61 o 
  -6   5   4       56.90       42.76      3.31 o 
  -5   5   4       32.88       30.89      3.04 o 
  -4   5   4        0.25        1.25      2.04 o 
  -3   5   4      171.69      170.95      5.00 o 
  -2   5   4      150.98      146.98      4.46 o 
  -1   5   4     1520.29     1626.34     17.64 o 
   0   5   4       51.10       48.89      2.67 o 
   1   5   4        6.87        6.47      1.38 o 
   2   5   4        0.01       -1.09      1.88 o 
   3   5   4        3.74        4.04      2.03 o 
   4   5   4       33.08       30.86      3.01 o 
   5   5   4      109.23      119.61     10.22 o 
   6   5   4        0.24        2.99      3.03 o 
  -8   6   4        0.29        0.97      2.15 o 
  -7   6   4       11.90       12.65      2.52 o 
  -6   6   4       18.30       15.64      2.77 o 
  -5   6   4       93.76       80.32      4.00 o 
  -4   6   4        0.06        1.46      1.12 o 
  -3   6   4        1.18        2.35      1.48 o 
  -2   6   4        1.23        0.93      1.64 o 
  -1   6   4        0.73        0.93      0.80 o 
   0   6   4      336.95      330.43     18.98 o 
   1   6   4       53.01       52.77      3.44 o 
   2   6   4        1.69        3.10      1.95 o 
   3   6   4       17.18       15.54      2.82 o 
   4   6   4        6.13        8.85      4.15 o 
  -6   7   4        5.14        8.39      2.52 o 
  -5   7   4       19.23       15.31      3.21 o 
  -4   7   4       28.04       28.53      3.76 o 
  -3   7   4        9.67        7.47      2.78 o 
  -2   7   4        9.76        9.65      3.49 o 
  -1   7   4       13.15        8.12      3.03 o 
   0   7   4       33.74       34.23      5.10 o 
   1   7   4       58.26       63.88      4.08 o 
   2   7   4        0.67        1.25      1.61 o 
   3   7   4        6.76        8.17      2.41 o 
  -4   8   4        8.50        8.85      3.10 o 
  -3   8   4        4.73        3.87      1.84 o 
  -2   8   4       40.09       45.62      5.18 o 
  -1   8   4        1.28        2.23      2.78 o 
   0   8   4        4.02        4.89      2.38 o 
   0 -11   5       32.96       27.84      3.34 o 
   1 -11   5       85.74       86.18      3.74 o 
  -3 -10   5        0.17        1.86      1.40 o 
  -2 -10   5        0.66        2.91      1.84 o 
  -1 -10   5        2.21        2.57      1.82 o 
   0 -10   5       99.98       97.98      4.88 o 
   1 -10   5      106.02      102.73      3.92 o 
   2 -10   5       40.29       36.84      2.80 o 
   3 -10   5       20.65       19.27      2.24 o 
   4 -10   5        3.59        3.02      1.51 o 
  -5  -9   5        0.53        1.27      1.26 o 
  -4  -9   5      108.24      110.36      4.78 o 
  -3  -9   5        0.00        1.54      1.66 o 
  -2  -9   5       20.92       23.19      2.11 o 
  -1  -9   5       16.13       18.17      2.04 o 
   0  -9   5       14.14       19.08      2.20 o 
   1  -9   5      611.40      645.57      8.83 o 
   2  -9   5        0.58        2.46      1.59 o 
   3  -9   5        3.30        2.09      1.40 o 
   4  -9   5      149.11      158.79      4.67 o 
   5  -9   5       34.67       34.93      2.60 o 
   6  -9   5        0.13        2.59      1.56 o 
  -6  -8   5        0.03        1.62      2.44 o 
  -5  -8   5       65.60       60.40      3.39 o 
  -4  -8   5      303.27      320.98     19.09 o 
  -3  -8   5       67.24       64.64      3.77 o 
  -2  -8   5        0.08        1.30      1.15 o 
  -1  -8   5       60.16       56.09      2.79 o 
   0  -8   5        1.80        3.17      1.78 o 
   1  -8   5       28.44       28.13      2.34 o 
   2  -8   5      432.15      444.97     12.28 o 
   3  -8   5       18.60       15.59      1.88 o 
   4  -8   5        0.22       -0.38      1.41 o 
   5  -8   5        0.37        1.70      1.36 o 
   6  -8   5        8.90       11.31      2.67 o 
   7  -8   5       26.31       32.64      3.19 o 
  -7  -7   5        9.90       10.99      3.50 o 
  -6  -7   5      294.66      302.63     11.03 o 
  -5  -7   5       23.57       22.01      2.20 o 
  -4  -7   5       22.97       23.11      1.67 o 
  -3  -7   5      277.16      270.81      4.29 o 
  -2  -7   5        0.09        0.66      1.54 o 
  -1  -7   5       66.29       68.81      2.81 o 
   0  -7   5       70.15       67.74      2.84 o 
   1  -7   5       24.52       22.07      2.23 o 
   2  -7   5       51.34       52.09      3.55 o 
   3  -7   5      119.80      115.60      3.53 o 
   4  -7   5       52.31       53.95      2.71 o 
   5  -7   5       63.27       62.54      4.00 o 
   6  -7   5        3.09        4.77      2.16 o 
   7  -7   5        0.50        3.12      1.92 o 
   8  -7   5       52.59       68.93      4.58 o 
  -8  -6   5        9.15        7.44      4.86 o 
  -7  -6   5        7.08        3.72      2.88 o 
  -6  -6   5       17.01       11.47      1.64 o 
  -5  -6   5      177.20      167.44      7.40 o 
  -4  -6   5        0.28        0.97      0.94 o 
  -3  -6   5        2.28        2.18      1.51 o 
  -2  -6   5       53.11       55.11      2.44 o 
  -1  -6   5       21.74       21.13      1.90 o 
   0  -6   5      193.79      197.96      4.49 o 
   1  -6   5        5.15        5.71      1.81 o 
   2  -6   5        2.06        1.90      1.16 o 
   3  -6   5      169.96      162.41      4.93 o 
   4  -6   5        0.06        1.45      1.19 o 
   5  -6   5        6.16       10.10      2.41 o 
   6  -6   5       13.38       16.20      2.80 o 
   7  -6   5        5.55        3.27      2.54 o 
   8  -6   5        0.58        1.21      1.53 o 
  -9  -5   5        1.65        1.71      2.55 o 
  -8  -5   5        8.03        7.27      6.25 o 
  -7  -5   5        1.64        1.66      1.95 o 
  -6  -5   5       12.87       14.44      1.49 o 
  -5  -5   5      306.48      295.79     13.52 o 
  -4  -5   5        5.91        7.81      1.29 o 
  -3  -5   5       26.94       27.13      1.85 o 
  -2  -5   5      218.84      226.70      3.76 o 
  -1  -5   5      546.23      571.63      5.60 o 
   0  -5   5       86.80       88.43      2.53 o 
   1  -5   5      420.70      435.72      7.86 o 
   2  -5   5        0.80        1.79      1.54 o 
   3  -5   5        9.05        8.64      1.48 o 
   4  -5   5       89.18       92.24      3.20 o 
   5  -5   5        0.64        4.56      2.81 o 
   6  -5   5       64.20       51.79      6.21 o 
   7  -5   5       32.32       33.02      4.83 o 
   8  -5   5        2.82        1.93      2.27 o 
  -9  -4   5        4.90        5.82      2.95 o 
  -7  -4   5       12.17       14.79      9.07 o 
  -6  -4   5      120.06      113.77      3.49 o 
  -5  -4   5       84.37       79.39      2.98 o 
  -4  -4   5        3.09        2.55      0.83 o 
  -3  -4   5        0.20        1.66      0.85 o 
  -2  -4   5      183.43      181.06      6.29 o 
  -1  -4   5      499.14      505.92      8.02 o 
   0  -4   5        5.46       10.34      1.06 o 
   1  -4   5       12.07       14.01      1.36 o 
   2  -4   5       83.16       73.01      2.80 o 
   3  -4   5      284.70      292.76      5.19 o 
   4  -4   5      141.75      134.61      2.79 o 
   5  -4   5        2.39        2.53      2.75 o 
   6  -4   5        3.01        4.21      3.20 o 
   7  -4   5       29.43       31.41      3.83 o 
   8  -4   5        5.97        5.46      2.94 o 
   9  -4   5        2.44        5.74      2.20 o 
 -10  -3   5        9.37       12.08      4.32 o 
  -9  -3   5       56.04       54.17      5.33 o 
  -7  -3   5       44.71       43.56      2.43 o 
  -6  -3   5        6.71        8.04      1.85 o 
  -5  -3   5       15.06       16.50      2.47 o 
  -4  -3   5       21.78       20.65      0.82 o 
  -3  -3   5      388.61      384.26      8.09 o 
  -2  -3   5       58.79       52.28      1.32 o 
  -1  -3   5       55.48       55.43      1.32 o 
   0  -3   5       33.68       35.26      1.13 o 
   1  -3   5       12.34       14.01      1.18 o 
   2  -3   5       25.89       26.80      1.24 o 
   3  -3   5      393.75      441.67      2.72 o 
   4  -3   5       88.92       82.89      3.99 o 
   5  -3   5       49.20       43.68      3.06 o 
   6  -3   5       17.97       11.52      4.05 o 
   7  -3   5        0.03        1.11      1.88 o 
   8  -3   5       21.99       19.91      2.46 o 
   9  -3   5       27.48       31.17      3.41 o 
  -9  -2   5        0.32        0.28      1.30 o 
  -8  -2   5        6.04        6.61      1.64 o 
  -7  -2   5      144.82      150.43      5.58 o 
  -6  -2   5      437.61      465.75     17.20 o 
  -5  -2   5        0.09        0.55      1.36 o 
  -4  -2   5      106.07       94.24      3.54 o 
  -3  -2   5      516.93      534.09      8.45 o 
  -2  -2   5      696.76      731.42     13.16 o 
  -1  -2   5      805.29      824.15      6.43 o 
   0  -2   5        0.11        0.48      0.48 o 
   1  -2   5      149.83      167.24      3.95 o 
   2  -2   5       79.75       89.32      3.43 o 
   3  -2   5      108.70       98.70      7.99 o 
   4  -2   5        2.37        1.40      2.13 o 
   5  -2   5      117.74      123.23      4.66 o 
   6  -2   5       11.33       13.52      3.59 o 
   7  -2   5       35.89       35.51      3.22 o 
   8  -2   5        1.11        2.85      1.85 o 
   9  -2   5       72.12       79.01      6.73 o 
  -9  -1   5        4.76        3.66      2.10 o 
  -8  -1   5        0.71        2.85      2.62 o 
  -7  -1   5        4.65        5.31      2.23 o 
  -6  -1   5        4.19        5.26      2.84 o 
  -5  -1   5        4.55        3.76      3.68 o 
  -4  -1   5      867.88      936.25     11.56 o 
  -3  -1   5      187.48      193.59      1.79 o 
  -2  -1   5      253.17      269.56      2.93 o 
  -1  -1   5     1123.88     1193.99      5.99 o 
   0  -1   5       58.31       77.73      1.51 o 
   1  -1   5      301.58      300.70      8.36 o 
   2  -1   5       11.30       11.36      2.87 o 
   3  -1   5       11.69       12.75      2.21 o 
   4  -1   5      882.21      914.72     10.09 o 
   5  -1   5        0.14        1.61      2.00 o 
   6  -1   5        1.99        0.36      1.69 o 
   7  -1   5        2.25        1.84      1.58 o 
   8  -1   5       45.25       47.03      4.86 o 
 -10   0   5        1.75        1.87      1.94 o 
  -9   0   5       48.47       48.28      4.38 o 
  -8   0   5        8.43        9.83      2.99 o 
  -7   0   5       55.01       51.49      4.30 o 
  -5   0   5       18.92       21.76      3.20 o 
  -4   0   5       27.60       26.90      0.88 o 
  -3   0   5       73.17       71.25      2.45 o 
  -2   0   5       88.18       84.79      1.89 o 
  -1   0   5     1359.65     1475.53     10.51 o 
   0   0   5        4.02        3.51      0.89 o 
   1   0   5        0.16        1.41      2.72 o 
   2   0   5       67.60       65.00      1.83 o 
   3   0   5        6.91        5.01      0.69 o 
   4   0   5      688.20      695.68      5.15 o 
   5   0   5     1983.02     2036.37     14.48 o 
   6   0   5       62.04       55.27      3.95 o 
   7   0   5        5.12        7.08      3.71 o 
   8   0   5        5.68        2.96      2.72 o 
 -10   1   5        0.09        0.70      2.50 o 
  -9   1   5       39.43       45.71      4.36 o 
  -8   1   5       10.50        9.72      2.75 o 
  -6   1   5       49.46       51.99      1.71 o 
  -5   1   5      126.25      128.92      2.99 o 
  -4   1   5       26.53       26.06      1.22 o 
  -3   1   5        7.99        6.78      1.04 o 
  -2   1   5      173.79      164.19      2.96 o 
  -1   1   5        3.46       11.41      5.38 o 
   0   1   5     1175.35     1340.30     17.95 o 
   1   1   5       12.18       12.52      2.24 o 
   2   1   5        0.92        1.26      0.73 o 
   3   1   5       27.41       23.96      1.35 o 
   4   1   5        1.30        1.76      0.81 o 
   5   1   5      413.29      402.70     10.85 o 
   6   1   5       67.79       59.43      5.81 o 
   7   1   5       13.08       11.22      3.60 o 
   8   1   5        0.07        2.85      4.10 o 
 -10   2   5        0.02        1.01      1.70 o 
  -9   2   5        0.30        0.55      1.68 o 
  -7   2   5        6.67        9.15      3.03 o 
  -6   2   5       30.36       25.60      1.83 o 
  -5   2   5        8.86        9.78      1.09 o 
  -4   2   5       43.33       42.68      2.46 o 
  -3   2   5        0.91        1.24      1.45 o 
  -2   2   5      347.56      355.98     13.93 o 
  -1   2   5       22.46       29.28      2.27 o 
   0   2   5       11.01       11.74      1.72 o 
   1   2   5        3.63        4.07      1.78 o 
   2   2   5       21.76       20.59      1.59 o 
   3   2   5        8.09        8.62      2.11 o 
   4   2   5       11.68       14.46      2.22 o 
   5   2   5      111.45      109.42      7.64 o 
   6   2   5      256.85      280.86     11.26 o 
   7   2   5        5.45        4.63      2.84 o 
  -8   3   5        0.20       -0.02      1.47 o 
  -7   3   5      100.10       84.83      3.12 o 
  -6   3   5       49.57       47.71      2.38 o 
  -5   3   5       12.80       15.28      2.07 o 
  -4   3   5       41.12       37.94      2.70 o 
  -3   3   5       33.28       32.78      2.91 o 
  -2   3   5     1070.37     1103.68     11.39 o 
  -1   3   5       46.28       43.64      2.64 o 
   0   3   5        0.94        1.75      1.38 o 
   1   3   5        6.13        9.46      1.98 o 
   2   3   5      149.91      147.01      4.88 o 
   3   3   5        4.91        6.96      1.58 o 
   4   3   5       87.42      105.15      7.83 o 
   5   3   5       35.42       42.53      5.55 o 
   6   3   5        2.59        6.97      5.30 o 
   7   3   5       79.86       96.62      7.28 o 
  -9   4   5       36.78       39.12      4.72 o 
  -8   4   5       12.15        9.77     10.55 o 
  -7   4   5       39.66       29.77      2.25 o 
  -6   4   5       56.88       52.85      3.76 o 
  -5   4   5       40.27       43.90      2.57 o 
  -4   4   5       13.92       11.84      2.26 o 
  -3   4   5      104.49      108.74      3.92 o 
  -2   4   5        1.06        2.94      2.00 o 
  -1   4   5       86.22       81.71      4.50 o 
   0   4   5       85.98       89.18      4.15 o 
   1   4   5       27.54       24.66      2.03 o 
   2   4   5        7.81        4.49      1.09 o 
   3   4   5       16.02       11.48      1.74 o 
   4   4   5       41.62       44.99      2.86 o 
   5   4   5       15.90       16.32      5.42 o 
   6   4   5        0.17        1.37      2.78 o 
  -8   5   5       21.86       12.81     11.22 o 
  -7   5   5       58.01       54.15     11.71 o 
  -6   5   5       26.63       25.31      3.26 o 
  -5   5   5       10.96       10.43      2.08 o 
  -4   5   5        0.13        1.03      1.53 o 
  -3   5   5       92.89       89.48      3.98 o 
  -2   5   5        1.73        1.63      2.00 o 
  -1   5   5        4.51        5.43      2.08 o 
   0   5   5       20.27       19.74      2.19 o 
   1   5   5        0.26        0.69      1.62 o 
   2   5   5       32.46       34.98      3.33 o 
   3   5   5        0.02        0.68      1.51 o 
   4   5   5       11.05       10.41      4.45 o 
   5   5   5        1.66        5.71      4.67 o 
  -7   6   5       41.12       42.62     10.29 o 
  -6   6   5        0.11        1.52      1.51 o 
  -5   6   5        1.60        2.22      1.94 o 
  -4   6   5        6.77        6.63      2.32 o 
  -3   6   5       59.60       61.35      4.57 o 
  -2   6   5        0.01        1.26      1.02 o 
  -1   6   5       40.70       42.83      7.04 o 
   0   6   5       52.93       49.26      4.35 o 
   1   6   5        2.24        2.45      1.83 o 
   2   6   5       23.12       26.04      3.15 o 
   3   6   5        4.13        9.36      4.21 o 
  -5   7   5        0.47        0.61      1.27 o 
  -4   7   5       20.04       19.14      3.01 o 
  -3   7   5        0.47        0.64      0.92 o 
  -2   7   5       11.38        8.66      3.32 o 
  -1   7   5       80.00       89.62      6.87 o 
   0   7   5        1.34       -0.23      2.64 o 
   1   7   5       27.66       29.94      3.18 o 
  -3 -10   6        1.07        1.16      1.55 o 
  -2 -10   6        4.68        4.21      1.67 o 
  -1 -10   6       30.60       27.36      2.31 o 
   0 -10   6        1.88        2.95      1.52 o 
   1 -10   6       37.71       36.63      2.74 o 
   2 -10   6       10.63       13.42      2.15 o 
   3 -10   6        4.76        9.36      2.43 o 
   4 -10   6       41.69       50.66      3.31 o 
  -5  -9   6        0.40        1.70      2.38 o 
  -4  -9   6       15.69       17.21      3.42 o 
  -3  -9   6        0.25        1.40      1.47 o 
  -2  -9   6       26.51       28.02      2.35 o 
  -1  -9   6        0.01        1.68      1.37 o 
   0  -9   6       50.51       50.05      2.85 o 
   1  -9   6        0.52        1.05      1.35 o 
   2  -9   6        6.26        7.64      1.84 o 
   3  -9   6        0.41        1.83      1.38 o 
   4  -9   6       56.23       56.88      3.55 o 
   5  -9   6      144.64      164.34     12.07 o 
   6  -9   6        2.26        3.21      1.89 o 
  -6  -8   6        0.82        3.89      2.50 o 
  -5  -8   6        7.39        7.75      2.10 o 
  -4  -8   6       76.98       79.30      6.41 o 
  -3  -8   6      182.25      184.42      6.81 o 
  -2  -8   6       18.31       16.98      1.79 o 
  -1  -8   6       29.21       30.24      2.25 o 
   0  -8   6        0.49        0.41      1.68 o 
   1  -8   6       76.14       80.23      3.18 o 
   2  -8   6       37.96       36.91      2.59 o 
   3  -8   6      116.02      109.55      4.14 o 
   4  -8   6        8.74       11.09      1.88 o 
   5  -8   6        0.66        1.72      1.39 o 
   6  -8   6        3.02        5.67      2.39 o 
   7  -8   6        0.92        0.54      1.54 o 
  -7  -7   6       66.07       66.47      5.68 o 
  -6  -7   6      157.72      150.84      8.18 o 
  -5  -7   6        2.34        2.65      0.95 o 
  -4  -7   6       32.48       29.13      1.87 o 
  -3  -7   6        9.72        8.58      1.47 o 
  -2  -7   6       52.80       48.51      2.31 o 
  -1  -7   6        7.53        7.69      1.86 o 
   0  -7   6      174.17      169.97      3.98 o 
   1  -7   6        6.69        6.31      1.86 o 
   2  -7   6        4.66        3.11      1.64 o 
   3  -7   6      300.81      293.61      5.11 o 
   4  -7   6       27.91       22.66      2.03 o 
   5  -7   6      155.36      143.17      3.81 o 
   6  -7   6        1.30        2.03      1.80 o 
   7  -7   6       14.21       19.11      2.77 o 
  -8  -6   6        1.51        1.21      2.80 o 
  -7  -6   6      105.50      107.30      6.92 o 
  -6  -6   6       53.06       50.46      4.95 o 
  -5  -6   6       32.79       33.71      2.08 o 
  -4  -6   6       53.39       59.31      2.75 o 
  -3  -6   6       14.93       16.48      1.73 o 
  -2  -6   6        0.84        0.13      1.04 o 
  -1  -6   6      145.60      137.03      3.32 o 
   0  -6   6       26.66       29.51      2.01 o 
   1  -6   6      116.89      110.43      3.14 o 
   2  -6   6      294.66      284.35      9.35 o 
   3  -6   6        0.18        1.68      1.61 o 
   4  -6   6      363.72      331.12      4.92 o 
   5  -6   6        0.13        0.69      2.00 o 
   6  -6   6        5.99        7.42      2.71 o 
   7  -6   6        3.68        2.27      2.21 o 
   8  -6   6       14.71       11.94      3.58 o 
  -9  -5   6        0.78        0.47      1.72 o 
  -8  -5   6       34.72       32.34      6.69 o 
  -7  -5   6        5.35        4.92      1.38 o 
  -6  -5   6      376.38      379.63     20.42 o 
  -5  -5   6       72.18       61.56      2.15 o 
  -4  -5   6       42.89       46.16      1.58 o 
  -3  -5   6      164.33      162.73      5.40 o 
  -2  -5   6        2.22        1.95      0.99 o 
  -1  -5   6      133.22      127.58      3.29 o 
   0  -5   6       76.42       78.62      2.52 o 
   1  -5   6       22.23       21.20      1.66 o 
   2  -5   6        9.75       12.65      1.50 o 
   3  -5   6       24.83       21.40      1.52 o 
   4  -5   6       16.56       15.79      1.39 o 
   5  -5   6      411.91      339.44      9.03 o 
   6  -5   6       52.77       55.77      3.79 o 
   7  -5   6        5.14        5.77      2.96 o 
   8  -5   6        0.26        1.58      1.37 o 
  -8  -4   6       30.02       29.03      2.60 o 
  -7  -4   6       44.59       42.92      4.64 o 
  -6  -4   6      128.05      114.13      6.21 o 
  -5  -4   6      172.54      180.22      3.63 o 
  -4  -4   6       13.07       12.20      1.08 o 
  -3  -4   6       99.34       95.56      2.07 o 
  -2  -4   6       21.84       19.68      1.22 o 
  -1  -4   6      100.05      101.03      2.59 o 
   0  -4   6      136.82      131.78      2.87 o 
   1  -4   6      265.83      264.37      3.78 o 
   2  -4   6       33.78       32.93      1.60 o 
   3  -4   6       13.07       14.47      1.29 o 
   4  -4   6       26.00       26.85      1.66 o 
   5  -4   6      271.65      240.23      7.34 o 
   6  -4   6       63.57       58.35      3.66 o 
   7  -4   6        0.23        0.80      2.28 o 
   8  -4   6       70.16       70.05      4.19 o 
  -9  -3   6        4.68        4.02      1.75 o 
  -8  -3   6       37.88       33.23      2.47 o 
  -7  -3   6        0.01        0.72      1.18 o 
  -6  -3   6       10.33       10.02      2.38 o 
  -5  -3   6        4.12        3.34      2.37 o 
  -4  -3   6        2.01        5.00      1.09 o 
  -3  -3   6        5.14        5.10      1.84 o 
  -2  -3   6       43.22       45.65      1.44 o 
  -1  -3   6       35.23       28.99      1.17 o 
   0  -3   6       79.34       74.80      2.21 o 
   1  -3   6       51.51       64.42      4.39 o 
   2  -3   6        1.27        0.91      0.74 o 
   3  -3   6       79.26       63.45      4.62 o 
   4  -3   6        0.06        0.77      2.17 o 
   5  -3   6      310.42      305.00      6.80 o 
   6  -3   6      169.09      159.46      5.76 o 
   7  -3   6       11.52       13.57      2.82 o 
   8  -3   6        7.25        4.73      1.92 o 
 -10  -2   6        2.08        0.96      0.99 o 
  -9  -2   6        4.66        2.51      2.15 o 
  -8  -2   6        0.03        0.61      1.82 o 
  -7  -2   6        4.84        5.80      1.66 o 
  -6  -2   6        1.63        2.99      1.69 o 
  -5  -2   6       15.50       16.42      2.47 o 
  -4  -2   6      553.24      588.35     18.76 o 
  -3  -2   6        2.38        1.85      0.53 o 
  -2  -2   6       66.52       68.35      1.66 o 
  -1  -2   6       10.51        9.24      0.70 o 
   0  -2   6       23.86       26.73      1.48 o 
   1  -2   6       36.91       32.00      1.53 o 
   2  -2   6      122.78      132.30      4.08 o 
   3  -2   6       41.83       40.58      4.39 o 
   4  -2   6      541.13      552.60     11.53 o 
   5  -2   6        3.03        2.72      2.10 o 
   6  -2   6        0.97        1.36      2.20 o 
   7  -2   6       10.40       13.16      2.74 o 
   8  -2   6        6.25        7.03      2.22 o 
 -10  -1   6        1.30        0.91      2.21 o 
  -9  -1   6       17.75       19.27      3.03 o 
  -8  -1   6       38.35       38.24      4.07 o 
  -7  -1   6        8.97        8.92      2.51 o 
  -6  -1   6      204.65      213.02      7.61 o 
  -4  -1   6      180.00      181.32      2.26 o 
  -3  -1   6      635.16      645.61      5.54 o 
  -2  -1   6        9.90        7.67      1.01 o 
  -1  -1   6      585.01      641.83      6.73 o 
   0  -1   6        1.03        0.58      0.74 o 
   1  -1   6       33.27       28.62      1.18 o 
   2  -1   6       21.00       26.33      3.09 o 
   3  -1   6        8.87       11.61      2.80 o 
   4  -1   6      298.97      282.09      6.12 o 
   5  -1   6      100.02      101.74      4.37 o 
   6  -1   6        0.52        0.99      2.03 o 
   7  -1   6        0.49        1.82      1.60 o 
   8  -1   6        0.93        2.25      3.59 o 
 -10   0   6        0.13        0.40      0.88 o 
  -9   0   6       15.35       13.27      2.73 o 
  -8   0   6       52.64       52.74      4.59 o 
  -7   0   6       13.05        9.49      2.84 o 
  -6   0   6       23.02       23.42      3.36 o 
  -5   0   6      107.82      107.59      2.15 o 
  -4   0   6       14.94       15.56      1.18 o 
  -3   0   6        1.91        2.83      0.85 o 
  -2   0   6        5.85       10.64      1.54 o 
  -1   0   6      150.07      152.01      4.07 o 
   0   0   6       37.49       34.00      1.71 o 
   1   0   6       86.29       81.86      3.47 o 
   2   0   6        4.81        5.56      0.70 o 
   3   0   6      236.20      227.05      4.80 o 
   4   0   6      189.18      165.04      4.82 o 
   5   0   6        2.34        3.44      1.88 o 
   6   0   6       21.63       20.70      2.39 o 
   7   0   6        1.39        2.90      2.75 o 
   8   0   6        8.60       10.72      3.60 o 
 -10   1   6        0.21        0.67      2.15 o 
  -9   1   6        1.60        2.87      2.44 o 
  -8   1   6       12.66        9.66      2.99 o 
  -7   1   6        5.16        4.67      3.33 o 
  -6   1   6        0.87        2.00      3.22 o 
  -5   1   6       96.73       93.50      2.22 o 
  -4   1   6        3.98        3.97      0.95 o 
  -3   1   6      834.80      839.56     17.58 o 
  -2   1   6      156.24      151.88      4.06 o 
  -1   1   6       41.09       42.03      2.52 o 
   0   1   6       11.77       10.52      2.38 o 
   1   1   6       78.06       84.95      3.48 o 
   2   1   6       35.02       34.78      2.80 o 
   3   1   6       17.38       15.17      1.51 o 
   4   1   6      149.12      154.78      5.10 o 
   5   1   6        2.63        4.00      2.55 o 
   6   1   6        8.81        5.79      3.36 o 
   7   1   6       11.34       17.48      5.30 o 
  -9   2   6       60.97       59.55      6.46 o 
  -8   2   6       65.85       55.59      4.81 o 
  -7   2   6        8.64        7.60      2.80 o 
  -6   2   6       60.01       63.71      4.61 o 
  -5   2   6        0.03        0.03      0.97 o 
  -4   2   6      147.51      143.47      6.48 o 
  -3   2   6       11.73       11.25      2.28 o 
  -2   2   6      195.77      199.26      6.13 o 
  -1   2   6      317.70      308.18      5.80 o 
   0   2   6        0.97        2.64      2.42 o 
   1   2   6        7.93        8.20      1.79 o 
   2   2   6      259.25      257.74      7.59 o 
   3   2   6       33.78       31.87      2.40 o 
   4   2   6       17.50       15.12      1.79 o 
   5   2   6        8.97       13.38      4.53 o 
   6   2   6        0.49        2.51      2.88 o 
   7   2   6       51.06       59.94      6.12 o 
  -9   3   6       69.48       59.30     11.12 o 
  -8   3   6      120.55      100.07      6.46 o 
  -7   3   6        0.44        1.25      2.99 o 
  -6   3   6        8.25        6.96      1.52 o 
  -5   3   6       51.74       46.36      3.41 o 
  -4   3   6       39.79       39.41      2.64 o 
  -3   3   6      761.18      786.45      9.63 o 
  -2   3   6        4.17        2.95      2.09 o 
  -1   3   6       10.86       12.91      2.59 o 
   0   3   6        7.39        9.12      2.34 o 
   1   3   6       26.09       21.58      2.89 o 
   2   3   6      118.64       96.33      6.13 o 
   3   3   6       59.57       48.81      2.51 o 
   4   3   6        0.76        0.86      3.09 o 
   5   3   6       50.29       60.35      7.01 o 
   6   3   6       21.62       34.16      7.02 o 
  -8   4   6        4.72        1.15      2.58 o 
  -7   4   6        0.33        2.23      2.24 o 
  -6   4   6        0.36        1.75      1.65 o 
  -5   4   6        0.26        1.22      1.14 o 
  -4   4   6       43.03       45.92      3.67 o 
  -3   4   6      207.02      201.27      5.34 o 
  -2   4   6      812.27      822.56     18.61 o 
  -1   4   6      160.30      158.41      4.81 o 
   0   4   6       24.17       24.13      3.13 o 
   1   4   6        3.02        3.55      1.27 o 
   2   4   6        0.51        1.72      1.25 o 
   3   4   6      164.64      153.35      4.62 o 
   4   4   6        6.77        4.76      2.95 o 
   5   4   6       24.17       26.80      5.19 o 
  -7   5   6       24.15       17.72     12.46 o 
  -6   5   6        1.92        1.30      1.19 o 
  -5   5   6        2.47        6.97      3.25 o 
  -4   5   6       83.66       79.45      4.45 o 
  -3   5   6        0.07        1.10      1.46 o 
  -2   5   6       99.10      100.59      4.24 o 
  -1   5   6        0.79        1.29      1.69 o 
   0   5   6       16.77       15.83      2.36 o 
   1   5   6       28.95       29.87      4.67 o 
   2   5   6        3.08        5.47      4.34 o 
   4   5   6       44.48       39.25      5.39 o 
  -6   6   6        3.05        1.99      2.29 o 
  -5   6   6        4.34        5.24      1.95 o 
  -4   6   6       62.46       74.89      5.01 o 
  -3   6   6       11.32       14.36      3.02 o 
  -2   6   6        4.65        4.09      1.67 o 
  -1   6   6       11.56       12.30      2.10 o 
   1   6   6        1.88        3.28      1.98 o 
   2   6   6        5.50        6.79      2.16 o 
  -3   7   6        9.92        8.79      2.77 o 
  -2   7   6        5.72        5.15      2.36 o 
  -1   7   6       55.05       62.69      6.00 o 
  -3 -10   7        1.72        2.05      1.44 o 
  -2 -10   7        1.28        1.56      1.36 o 
  -1 -10   7       29.53       31.75      2.92 o 
   0 -10   7      168.77      170.22      5.59 o 
   1 -10   7       15.48       15.20      2.13 o 
   2 -10   7       16.70       21.10      2.36 o 
   3 -10   7       26.84       25.17      2.55 o 
   4 -10   7        4.48        7.59      2.67 o 
  -5  -9   7       63.58       66.92      6.08 o 
  -4  -9   7        4.61        2.32      1.28 o 
  -3  -9   7       96.85       92.97      3.15 o 
  -2  -9   7        5.93       10.05      1.75 o 
  -1  -9   7        0.04        1.16      1.25 o 
   0  -9   7      111.31      103.34      6.32 o 
   1  -9   7       18.87       16.22      2.09 o 
   2  -9   7        9.02       11.45      1.74 o 
   3  -9   7       11.16       12.90      1.95 o 
   4  -9   7        7.19        8.82      1.83 o 
   5  -9   7       17.02       16.87      2.94 o 
  -6  -8   7       28.14       28.23      4.78 o 
  -5  -8   7       88.34      106.34      6.86 o 
  -4  -8   7        4.59        3.48      1.05 o 
  -3  -8   7       29.83       26.19      2.03 o 
  -2  -8   7      111.92      102.66      4.76 o 
  -1  -8   7       10.55       10.61      1.82 o 
   0  -8   7        0.03        0.87      1.24 o 
   1  -8   7        1.39        2.30      1.30 o 
   2  -8   7        8.15        9.30      1.73 o 
   3  -8   7        5.68        4.79      1.44 o 
   4  -8   7       44.46       43.52      2.40 o 
   5  -8   7        5.76        4.04      2.14 o 
   6  -8   7        0.29        0.71      1.72 o 
  -7  -7   7      166.87      187.66      9.79 o 
  -6  -7   7       28.63       26.76      4.28 o 
  -5  -7   7       17.95       19.97      2.04 o 
  -4  -7   7        7.18        6.71      1.18 o 
  -3  -7   7       21.06       20.92      1.83 o 
  -2  -7   7       25.91       26.95      2.31 o 
  -1  -7   7        4.45        5.54      1.60 o 
   0  -7   7       38.13       33.15      2.18 o 
   1  -7   7        0.40        1.76      1.47 o 
   2  -7   7       86.46       80.78      3.13 o 
   3  -7   7       25.46       24.97      1.94 o 
   4  -7   7        0.57        0.92      0.96 o 
   5  -7   7       12.21       11.80      2.78 o 
   6  -7   7        0.72        1.94      2.03 o 
   7  -7   7        0.24        0.86      1.07 o 
  -8  -6   7        9.50       13.38      9.42 o 
  -7  -6   7        1.14        1.96      2.84 o 
  -6  -6   7        0.07        1.00      1.19 o 
  -5  -6   7        0.56        2.01      1.02 o 
  -4  -6   7       49.99       49.09      2.12 o 
  -3  -6   7      162.32      166.85      3.55 o 
  -2  -6   7        6.62        5.00      1.72 o 
  -1  -6   7      104.99      109.04      3.22 o 
   0  -6   7      115.14      109.99      3.69 o 
   1  -6   7       23.56       24.83      2.04 o 
   2  -6   7      347.81      339.36      4.96 o 
   3  -6   7        8.35       12.95      2.19 o 
   4  -6   7       65.24       64.27      4.57 o 
   5  -6   7        0.47        2.58      2.48 o 
   6  -6   7       16.33       19.97      5.08 o 
   7  -6   7       11.14       12.56      4.21 o 
  -9  -5   7       24.19       20.05     13.70 o 
  -8  -5   7        2.53        2.10      2.44 o 
  -7  -5   7        0.25        0.88      1.61 o 
  -6  -5   7       52.16       45.42      3.05 o 
  -5  -5   7      112.10      109.20      2.82 o 
  -4  -5   7        0.78        0.62      0.79 o 
  -3  -5   7       26.31       26.31      1.74 o 
  -2  -5   7      172.64      186.42      3.88 o 
  -1  -5   7        0.54        0.81      0.98 o 
   0  -5   7        0.03        0.90      1.06 o 
   1  -5   7      276.01      274.58      4.85 o 
   2  -5   7       91.05       86.20      2.69 o 
   3  -5   7       36.21       40.03      1.80 o 
   4  -5   7      187.12      179.19      9.20 o 
   5  -5   7       17.07       19.32      4.66 o 
   6  -5   7        4.35        3.51      2.28 o 
   7  -5   7        8.05        8.57      5.37 o 
  -9  -4   7        2.65        6.23      3.52 o 
  -8  -4   7       39.85       37.19      6.30 o 
  -7  -4   7       22.18       22.03      2.56 o 
  -6  -4   7        0.11        1.28      1.14 o 
  -5  -4   7      129.36      132.62      4.74 o 
  -4  -4   7       25.75       23.97      1.18 o 
  -3  -4   7      134.25      131.09      3.55 o 
  -2  -4   7       68.18       67.16      2.57 o 
  -1  -4   7      135.34      135.27      3.28 o 
   0  -4   7       96.63      100.07      2.92 o 
   1  -4   7      308.16      310.39     11.10 o 
   2  -4   7       15.54       15.16      2.27 o 
   3  -4   7       33.21       36.82      5.80 o 
   4  -4   7        4.53        4.45      3.02 o 
   5  -4   7        0.65        1.59      1.27 o 
   6  -4   7       53.86       46.27      5.32 o 
   7  -4   7        0.01        3.30      4.32 o 
   8  -4   7       11.66       15.89      2.61 o 
  -9  -3   7        9.96       12.00      3.84 o 
  -8  -3   7       16.71       18.08      2.09 o 
  -7  -3   7       61.42       64.25      6.55 o 
  -6  -3   7       21.35       21.78      2.85 o 
  -5  -3   7        9.40        8.94      2.47 o 
  -4  -3   7       62.97       62.94      1.29 o 
  -3  -3   7       83.35       78.15      2.52 o 
  -2  -3   7      304.92      323.52      4.00 o 
  -1  -3   7        2.92        4.04      1.48 o 
   0  -3   7        4.41        4.76      0.82 o 
   1  -3   7       17.81       16.82      2.33 o 
   2  -3   7      726.16      772.89     12.59 o 
   3  -3   7      467.25      456.63      8.20 o 
   4  -3   7       62.15       56.93      5.73 o 
   5  -3   7       55.51       58.87      4.22 o 
   6  -3   7       18.90       21.60      2.69 o 
   7  -3   7       11.50       15.73      2.56 o 
   8  -3   7       51.46       48.40      3.94 o 
 -10  -2   7        2.45        3.21      1.93 o 
  -9  -2   7        0.27        0.29      1.55 o 
  -8  -2   7       27.57       31.76      3.76 o 
  -7  -2   7        2.00        4.11      2.81 o 
  -6  -2   7       70.43       73.26      3.63 o 
  -5  -2   7      158.57      155.92      4.87 o 
  -4  -2   7      265.71      266.02      2.21 o 
  -3  -2   7     1388.62     1508.42     19.00 o 
  -2  -2   7        0.22        1.68      1.01 o 
  -1  -2   7      172.69      174.28      4.40 o 
   0  -2   7       37.19       37.93      1.68 o 
   1  -2   7        4.03        3.20      0.70 o 
   2  -2   7      421.84      430.02      7.58 o 
   3  -2   7      740.26      721.03     20.22 o 
   4  -2   7       18.94       18.49      2.98 o 
   5  -2   7       54.46       57.09      4.41 o 
   6  -2   7        2.36        3.01      2.50 o 
   7  -2   7        0.60        2.30      2.47 o 
  -9  -1   7       19.93       19.25      3.12 o 
  -8  -1   7        4.91        3.56      2.16 o 
  -7  -1   7        7.72        6.80      2.72 o 
  -6  -1   7       14.41       15.76      3.02 o 
  -5  -1   7      129.99      122.61      5.85 o 
  -4  -1   7      277.88      265.63      2.87 o 
  -3  -1   7       12.38       12.62      1.11 o 
  -2  -1   7      352.19      364.29      7.34 o 
  -1  -1   7       39.78       37.99      3.01 o 
   0  -1   7       18.34       15.60      1.19 o 
   1  -1   7       63.39       65.01      2.18 o 
   2  -1   7       25.78       20.08      1.18 o 
   3  -1   7     1640.89     1714.37     14.30 o 
   4  -1   7      107.06      108.63      4.45 o 
   5  -1   7       76.97       80.14      4.31 o 
   6  -1   7       19.60       18.30      2.74 o 
   7  -1   7       23.79       25.09      5.50 o 
  -9   0   7        0.43        0.80      2.04 o 
  -8   0   7        0.02        0.84      2.38 o 
  -7   0   7        0.48        0.25      2.35 o 
  -6   0   7       36.04       37.29      4.51 o 
  -5   0   7        0.00        0.69      0.65 o 
  -4   0   7        9.43        7.48      1.49 o 
  -3   0   7       20.92       23.92      2.18 o 
  -2   0   7       93.01       96.16      3.65 o 
  -1   0   7       19.62       20.74      3.28 o 
   0   0   7        8.62        6.42      1.75 o 
   1   0   7      135.93      124.57      4.19 o 
   2   0   7       20.70       20.76      2.67 o 
   3   0   7        3.67        5.53      2.13 o 
   4   0   7      458.23      449.67     18.42 o 
   5   0   7       43.39       46.09      3.14 o 
   6   0   7        1.54        4.50      2.88 o 
   7   0   7       21.77       23.37      4.87 o 
  -9   1   7      123.50      116.66      6.84 o 
  -8   1   7        5.01        6.22      2.78 o 
  -7   1   7       54.13       51.21      4.52 o 
  -6   1   7       11.34       12.95      3.03 o 
  -5   1   7        3.04        1.74      1.13 o 
  -4   1   7      912.09      918.72      8.67 o 
  -3   1   7       19.11       22.86      2.60 o 
  -2   1   7       17.84       19.81      2.56 o 
  -1   1   7       94.42       84.36      5.41 o 
   0   1   7        2.81        1.27      2.28 o 
   1   1   7       25.14       18.59      2.30 o 
   2   1   7       28.50       22.72      2.48 o 
   3   1   7        4.88        4.86      1.85 o 
   4   1   7        1.16        0.57      1.28 o 
   5   1   7        0.03       -0.11      2.59 o 
   6   1   7        5.84        9.64      4.85 o 
  -8   2   7        1.48        3.39      3.56 o 
  -7   2   7       27.22       31.85      4.13 o 
  -6   2   7        9.27        9.25      2.81 o 
  -5   2   7       89.44       84.63      5.64 o 
  -4   2   7       73.40       65.06      2.96 o 
  -3   2   7      408.83      394.95     12.79 o 
  -2   2   7       17.21       19.06      2.55 o 
  -1   2   7       42.28       40.46      2.94 o 
   0   2   7        5.07        5.98      1.98 o 
   1   2   7       60.84       56.52      3.16 o 
   2   2   7       57.18       46.39      3.10 o 
   3   2   7       19.82       18.09      2.91 o 
   4   2   7        2.70        4.93      4.07 o 
   5   2   7      126.69      152.10      9.14 o 
   6   2   7       18.24       23.53      4.69 o 
  -8   3   7       49.58       41.94      5.15 o 
  -7   3   7        3.47        2.33      2.27 o 
  -6   3   7        7.88        8.34      3.26 o 
  -5   3   7       21.68       24.76      3.93 o 
  -4   3   7       37.88       38.21      2.71 o 
  -3   3   7        8.06        9.83      2.27 o 
  -2   3   7        3.13        5.66      2.38 o 
  -1   3   7        0.04        1.16      1.34 o 
   0   3   7        9.66        7.58      1.99 o 
   1   3   7        8.07        7.99      3.59 o 
   2   3   7        9.98       10.68      2.06 o 
   3   3   7        7.07        4.58      4.13 o 
   4   3   7        4.49        4.01      4.04 o 
   5   3   7       19.78       25.85      4.56 o 
  -8   4   7        0.02        0.69      2.50 o 
  -7   4   7        0.21       -0.19      1.95 o 
  -6   4   7        0.94        3.33      3.15 o 
  -5   4   7       15.33       19.94      3.68 o 
  -4   4   7       82.85       88.56      6.03 o 
  -3   4   7       23.45       23.70      2.68 o 
  -2   4   7       21.30       22.33      2.41 o 
  -1   4   7        4.81        5.09      1.68 o 
   0   4   7       26.05       30.17      2.49 o 
   1   4   7        8.53        8.08      1.72 o 
   2   4   7        5.78        4.97      1.80 o 
   3   4   7       10.89        7.03      3.25 o 
   4   4   7        0.01        4.88      3.68 o 
  -6   5   7        8.25        5.39      3.99 o 
  -5   5   7       54.22       66.99      5.48 o 
  -4   5   7        0.62        2.00      1.38 o 
  -3   5   7      100.41      103.85      4.29 o 
  -2   5   7        4.79        7.66      2.69 o 
  -1   5   7        2.56        2.15      2.91 o 
   0   5   7       13.95       15.34      2.51 o 
   1   5   7        1.59        3.32      2.87 o 
   2   5   7        1.77        1.38      2.90 o 
  -4   6   7        5.24        5.33      2.12 o 
  -3   6   7        1.54        3.10      1.65 o 
  -2   6   7       23.22       23.76      2.72 o 
   0   6   7       89.33       97.42      7.79 o 
  -3 -10   8       20.69       15.78      2.23 o 
  -2 -10   8        0.04        1.58      1.16 o 
  -1 -10   8       11.26       11.04      1.78 o 
   0 -10   8       26.55       24.45      2.27 o 
   1 -10   8       45.68       38.99      2.64 o 
   2 -10   8        0.13        1.17      1.18 o 
   3 -10   8      112.34      116.67      5.63 o 
  -5  -9   8      105.98      128.10      8.52 o 
  -4  -9   8        0.48        0.97      2.48 o 
  -3  -9   8        0.24        0.77      0.98 o 
  -2  -9   8        4.62        5.84      1.45 o 
  -1  -9   8        6.71        4.32      1.86 o 
   0  -9   8       44.04       38.01      2.48 o 
   1  -9   8      123.63      129.25      4.10 o 
   2  -9   8        2.17        2.47      1.42 o 
   3  -9   8       13.05        9.42      3.70 o 
   4  -9   8        1.45        1.84      1.95 o 
   5  -9   8        1.13        2.01      1.77 o 
  -6  -8   8       71.89       71.43      6.38 o 
  -5  -8   8        0.13        2.74      2.51 o 
  -4  -8   8        2.45        1.59      1.48 o 
  -3  -8   8       12.85       10.56      1.59 o 
  -2  -8   8       50.41       52.54      2.70 o 
  -1  -8   8        7.15        6.77      1.48 o 
   0  -8   8        2.36        3.81      1.88 o 
   1  -8   8        0.40       -0.18      1.16 o 
   2  -8   8      162.20      148.34      9.50 o 
   3  -8   8       30.38       25.22      3.39 o 
   4  -8   8        0.64        2.41      1.81 o 
   5  -8   8        0.40        1.52      1.78 o 
  -7  -7   8        8.96        7.22      7.67 o 
  -6  -7   8       14.25       14.29      3.72 o 
  -5  -7   8       41.34       40.84      4.58 o 
  -4  -7   8        0.05        0.44      0.82 o 
  -3  -7   8        4.85        4.72      1.56 o 
  -2  -7   8       81.21       79.49      3.04 o 
  -1  -7   8        7.00        6.20      1.39 o 
   0  -7   8       93.22       92.32      3.24 o 
   1  -7   8        6.87        8.25      1.66 o 
   2  -7   8      289.38      281.72      6.08 o 
   3  -7   8      397.91      372.10     12.28 o 
   4  -7   8       23.22       24.19      3.07 o 
   5  -7   8       12.79       12.81      2.89 o 
   6  -7   8       10.17        4.73      2.67 o 
  -8  -6   8       50.29       50.73     10.02 o 
  -7  -6   8       39.67       39.56      8.93 o 
  -6  -6   8        6.82        5.07      1.70 o 
  -5  -6   8       82.66       81.55      4.26 o 
  -4  -6   8       43.50       41.79      2.25 o 
  -3  -6   8       62.07       67.19      2.52 o 
  -2  -6   8       34.39       36.37      2.24 o 
  -1  -6   8        1.75        3.62      1.45 o 
   0  -6   8      143.70      141.67      3.78 o 
   1  -6   8       18.21       18.96      2.61 o 
   2  -6   8        8.46       10.41      1.37 o 
   3  -6   8      272.56      250.90      9.16 o 
   4  -6   8        0.90        1.57      2.12 o 
   5  -6   8       13.65       10.91      3.82 o 
   6  -6   8        2.11        2.03      2.28 o 
   7  -6   8        2.85        1.74      2.16 o 
  -8  -5   8       67.57       70.41      5.96 o 
  -7  -5   8        5.99        5.50      1.80 o 
  -6  -5   8        0.49        0.31      1.42 o 
  -5  -5   8        1.75        1.21      1.82 o 
  -4  -5   8       55.87       52.49      2.09 o 
  -3  -5   8        1.86        1.40      1.37 o 
  -2  -5   8       22.11       20.72      1.92 o 
  -1  -5   8       35.38       35.16      2.08 o 
   0  -5   8        8.36        8.81      1.46 o 
   1  -5   8       13.96       14.44      1.54 o 
   2  -5   8      201.08      182.80      3.40 o 
   3  -5   8       18.36       18.16      4.52 o 
   4  -5   8      118.86      107.13      4.75 o 
   5  -5   8       59.53       60.38      4.79 o 
   6  -5   8       81.85       90.24      8.60 o 
   7  -5   8        0.66        1.39      2.28 o 
  -8  -4   8        3.37        4.25      1.70 o 
  -7  -4   8        0.24        0.51      1.30 o 
  -6  -4   8       18.58       18.29      3.11 o 
  -5  -4   8        6.55        7.17      2.25 o 
  -4  -4   8      345.35      341.67     10.40 o 
  -3  -4   8       17.57       20.58      2.64 o 
  -2  -4   8       20.81       19.78      2.20 o 
  -1  -4   8        3.03        2.95      1.49 o 
   0  -4   8       12.82       12.03      2.60 o 
   1  -4   8       87.34       84.92      2.85 o 
   2  -4   8      349.30      321.58      7.48 o 
   3  -4   8       38.76       38.73      4.41 o 
   4  -4   8       25.14       19.82      3.72 o 
   5  -4   8       10.83       11.54      3.84 o 
   6  -4   8        6.50        7.32      2.42 o 
   7  -4   8       50.78       56.35      3.97 o 
  -8  -3   8        1.50        3.08      1.86 o 
  -7  -3   8        3.59        2.33      1.76 o 
  -6  -3   8        4.94        6.62      2.21 o 
  -5  -3   8      219.04      215.26      7.50 o 
  -4  -3   8        5.85        6.77      1.31 o 
  -3  -3   8       25.20       27.73      1.31 o 
  -2  -3   8        0.36        1.98      1.14 o 
  -1  -3   8       20.84       21.76      1.96 o 
   0  -3   8       36.80       34.15      1.78 o 
   1  -3   8        8.21        8.04      1.12 o 
   2  -3   8      719.70      710.94     17.96 o 
   3  -3   8        0.14        2.24      2.19 o 
   4  -3   8        9.37       12.37      2.81 o 
   5  -3   8       54.03       62.21      6.55 o 
   6  -3   8        0.01        2.65      2.04 o 
   7  -3   8       61.32       68.10      4.55 o 
  -9  -2   8       21.36       20.27      2.96 o 
  -8  -2   8        0.64        0.70      1.75 o 
  -7  -2   8        4.27        1.72      1.96 o 
  -6  -2   8        6.06        8.91      3.09 o 
  -4  -2   8       14.56       14.27      1.50 o 
  -3  -2   8       20.61       20.92      1.27 o 
  -2  -2   8       16.04       16.47      2.26 o 
  -1  -2   8        1.50        1.58      1.80 o 
   0  -2   8      103.92       98.35      3.92 o 
   1  -2   8       15.90       17.50      3.71 o 
   2  -2   8       71.37       67.96      4.52 o 
   3  -2   8        6.73        7.84      2.66 o 
   4  -2   8       48.69       47.89      3.66 o 
   5  -2   8       31.66       30.23      3.73 o 
   6  -2   8        1.39        2.83      1.81 o 
   7  -2   8        3.40        4.39      2.05 o 
  -8  -1   8        0.92        0.90      3.01 o 
  -7  -1   8        0.49        0.01      2.30 o 
  -6  -1   8        0.05        0.86      2.35 o 
  -5  -1   8      454.68      472.11     11.54 o 
  -4  -1   8       18.98       17.64      1.79 o 
  -3  -1   8      116.57      109.29      5.41 o 
  -2  -1   8        7.46        8.63      2.18 o 
  -1  -1   8        7.08        7.35      2.19 o 
   0  -1   8        0.87        0.60      0.54 o 
   1  -1   8       27.74       28.03      3.75 o 
   2  -1   8       46.19       42.05      3.46 o 
   3  -1   8       37.67       39.92      3.20 o 
   4  -1   8      166.99      166.18      5.51 o 
   5  -1   8        4.42        6.62      2.33 o 
   6  -1   8       23.63       23.67      3.08 o 
  -9   0   8       24.99       24.65      3.70 o 
  -8   0   8       28.40       31.73      4.24 o 
  -7   0   8        7.20       11.35      3.36 o 
  -6   0   8      151.79      154.53      7.92 o 
  -5   0   8       76.63       70.53      4.98 o 
  -4   0   8      124.57      121.07      4.98 o 
  -3   0   8      198.52      196.34      7.89 o 
  -2   0   8        1.11        2.79      1.51 o 
  -1   0   8       66.00       72.81      3.62 o 
   0   0   8        1.29        1.56      2.20 o 
   1   0   8      155.49      131.86      4.38 o 
   2   0   8      141.74      135.43      4.84 o 
   3   0   8       36.35       39.66      6.02 o 
   4   0   8        3.86        4.95      1.85 o 
   5   0   8        3.79        1.83      1.51 o 
   6   0   8       25.15       23.90      5.54 o 
  -9   1   8        4.94        5.44      2.59 o 
  -8   1   8        3.96        4.53      2.56 o 
  -7   1   8        1.48        1.94      2.23 o 
  -6   1   8       70.91       76.36      5.30 o 
  -5   1   8      272.16      282.95     11.31 o 
  -4   1   8       74.22       69.64      2.89 o 
  -3   1   8      172.71      170.91      7.93 o 
  -2   1   8       38.54       42.13      2.97 o 
  -1   1   8        5.37        7.12      2.01 o 
   0   1   8       44.95       34.80      2.90 o 
   1   1   8       16.94       14.17      2.27 o 
   2   1   8        1.72        3.39      1.83 o 
   3   1   8       13.30       13.99      2.38 o 
   4   1   8        7.01        6.90      1.95 o 
   5   1   8       44.77       53.75      6.23 o 
  -8   2   8        1.88        2.62      2.63 o 
  -7   2   8        2.31        2.38      2.21 o 
  -6   2   8       18.00       30.05      4.08 o 
  -5   2   8       87.55       84.11      5.06 o 
  -4   2   8      275.89      278.61      7.22 o 
  -3   2   8       21.09       17.97      2.50 o 
  -2   2   8       13.17       13.42      2.52 o 
  -1   2   8        1.99        4.09      2.28 o 
   0   2   8        3.52        1.89      1.51 o 
   1   2   8      321.98      263.09      7.90 o 
   2   2   8        0.53        2.36      1.64 o 
   3   2   8        7.69        5.86      1.79 o 
   4   2   8       81.11       87.24      6.82 o 
   5   2   8        7.39       13.64      4.11 o 
  -8   3   8        0.97        3.89      3.07 o 
  -7   3   8        8.10        6.47      3.59 o 
  -6   3   8        6.32        8.25      2.95 o 
  -5   3   8       32.97       28.64      2.33 o 
  -4   3   8       89.46       84.26      3.70 o 
  -3   3   8       10.14       12.38      2.51 o 
  -2   3   8        3.58        1.29      1.76 o 
  -1   3   8       10.54       11.38      2.09 o 
   0   3   8        0.01        0.76      1.31 o 
   1   3   8       76.14       67.92      4.25 o 
   2   3   8        7.94        4.64      3.99 o 
   3   3   8       13.62       11.81      3.99 o 
   4   3   8        2.09        3.45      2.95 o 
  -6   4   8      105.77      121.94      7.77 o 
  -5   4   8        4.69        5.42      1.68 o 
  -4   4   8       11.58        9.32      2.02 o 
  -3   4   8       55.41       54.23      3.30 o 
  -2   4   8        3.51        3.88      1.97 o 
  -1   4   8       38.87       40.51      2.94 o 
   0   4   8        2.63        4.01      1.46 o 
   2   4   8        0.18        1.08      2.85 o 
  -5   5   8       40.60       37.64      2.83 o 
  -4   5   8       11.40        9.47      3.01 o 
  -3   5   8       19.15       20.50      2.39 o 
  -2   5   8        3.85        2.23      2.14 o 
  -1   5   8       19.16       20.63      2.46 o 
   0   5   8       63.60       71.13      6.45 o 
  -2 -10   9        9.55        9.60      1.73 o 
  -1 -10   9        0.34        1.98      1.23 o 
   0 -10   9        3.95        4.45      1.70 o 
   1 -10   9       25.11       23.93      2.32 o 
   2 -10   9        1.16        2.23      2.13 o 
  -4  -9   9       86.06       75.89      6.53 o 
  -3  -9   9        0.88        1.33      1.16 o 
  -2  -9   9       10.45       10.56      1.80 o 
  -1  -9   9        1.26        1.93      1.13 o 
   0  -9   9        0.06        1.24      1.21 o 
   1  -9   9        2.41        3.86      1.45 o 
   2  -9   9       27.59       25.12      3.73 o 
   3  -9   9        5.07        6.41      3.90 o 
   4  -9   9        4.78        7.76      3.26 o 
  -6  -8   9       16.29       14.58      3.61 o 
  -5  -8   9       80.14       69.31      3.56 o 
  -4  -8   9       13.07       13.05      2.27 o 
  -3  -8   9        2.00        3.53      1.44 o 
  -2  -8   9        0.30        1.62      1.25 o 
  -1  -8   9        1.53        2.54      1.31 o 
   0  -8   9       30.17       30.42      2.21 o 
   1  -8   9        4.64        4.33      1.34 o 
   2  -8   9       47.32       43.70      3.67 o 
   3  -8   9       21.83       28.38      3.16 o 
   4  -8   9       24.79       28.87      3.54 o 
   5  -8   9        1.21        1.73      2.26 o 
  -7  -7   9       30.43       27.52      9.42 o 
  -6  -7   9        2.09        1.12      0.98 o 
  -5  -7   9        9.95        9.68      2.17 o 
  -4  -7   9       11.46       13.94      2.32 o 
  -3  -7   9       13.06       12.74      1.83 o 
  -2  -7   9        4.82        8.48      1.54 o 
  -1  -7   9       17.95       18.23      1.93 o 
   0  -7   9        1.83        1.23      1.41 o 
   1  -7   9      414.42      434.84      6.34 o 
   2  -7   9       36.51       39.89      4.02 o 
   3  -7   9       50.45       54.72      3.96 o 
   4  -7   9        0.24        0.45      1.39 o 
   5  -7   9       15.90       14.62      4.23 o 
  -7  -6   9       69.93       67.91      3.59 o 
  -6  -6   9        9.65        7.60      2.16 o 
  -5  -6   9       30.31       29.70      3.25 o 
  -4  -6   9       91.89       95.53      4.01 o 
  -3  -6   9        8.89       12.08      1.50 o 
  -2  -6   9        5.10        6.29      1.40 o 
  -1  -6   9       10.08       10.37      1.54 o 
   0  -6   9      127.69      133.35      3.50 o 
   1  -6   9        0.78        1.30      1.38 o 
   2  -6   9       49.74       41.82      4.51 o 
   3  -6   9        3.27        3.19      2.74 o 
   4  -6   9        4.96        2.84      2.23 o 
   5  -6   9       17.96       23.42      5.13 o 
   6  -6   9        0.47        1.88      1.70 o 
  -8  -5   9        1.00        0.58      1.09 o 
  -7  -5   9       13.52       12.83      2.38 o 
  -6  -5   9       11.73        9.02      2.62 o 
  -5  -5   9        5.03        2.59      1.53 o 
  -4  -5   9       23.02       20.44      2.56 o 
  -3  -5   9       28.64       25.96      3.00 o 
  -2  -5   9        0.90        1.26      0.96 o 
  -1  -5   9       55.50       57.11      4.04 o 
   0  -5   9      560.47      551.65      6.92 o 
   1  -5   9      488.33      479.62     12.08 o 
   2  -5   9       21.30       20.94      4.19 o 
   3  -5   9       14.24       12.01      3.70 o 
   4  -5   9       17.28       14.01      4.05 o 
   5  -5   9        0.24        0.83      1.85 o 
   6  -5   9        1.35        4.61      2.29 o 
  -8  -4   9        5.99        8.04      2.31 o 
  -7  -4   9        1.95        4.39      2.13 o 
  -6  -4   9        3.73        2.50      1.69 o 
  -5  -4   9      140.34      141.83      6.66 o 
  -4  -4   9        7.22        7.28      2.32 o 
  -3  -4   9      103.91      106.92      4.31 o 
  -2  -4   9       17.41       15.25      2.55 o 
  -1  -4   9       34.08       34.38      3.00 o 
   0  -4   9      474.90      491.57      8.51 o 
   1  -4   9       33.43       31.57      4.68 o 
   2  -4   9        2.16        2.47      2.62 o 
   3  -4   9      285.31      286.01      8.43 o 
   4  -4   9       97.04       94.64      9.50 o 
   5  -4   9        0.17        2.06      2.08 o 
   6  -4   9       50.24       59.72      5.83 o 
  -9  -3   9        0.38        0.97      1.66 o 
  -8  -3   9       13.44       16.16      3.36 o 
  -7  -3   9       21.48       23.92      4.21 o 
  -6  -3   9      267.87      294.40      9.70 o 
  -5  -3   9      176.14      173.64      6.09 o 
  -4  -3   9      334.27      346.71      8.84 o 
  -3  -3   9       28.68       29.70      2.67 o 
  -2  -3   9       11.97       13.02      2.56 o 
  -1  -3   9       35.14       39.29      3.10 o 
   0  -3   9        1.06        3.14      5.52 o 
   1  -3   9      927.52      947.58     11.97 o 
   2  -3   9       17.75       19.19      2.97 o 
   3  -3   9        0.91        0.35      2.09 o 
   4  -3   9        3.67        3.92      3.31 o 
   5  -3   9        3.51        5.74      2.82 o 
   6  -3   9       43.14       56.57      3.93 o 
  -9  -2   9        8.19        6.74      2.41 o 
  -8  -2   9       10.37        9.28      2.56 o 
  -7  -2   9      166.85      157.60      7.73 o 
  -6  -2   9        8.86        4.86      4.21 o 
  -5  -2   9       89.53      101.25      6.65 o 
  -4  -2   9      118.29      115.07      6.34 o 
  -3  -2   9       44.27       43.60      2.53 o 
  -2  -2   9       32.39       33.89      2.54 o 
  -1  -2   9        2.75        2.79      1.93 o 
   0  -2   9       21.66       18.66      2.87 o 
   1  -2   9       79.09       85.14      4.64 o 
   2  -2   9      194.21      187.78      8.28 o 
   3  -2   9       42.92       44.52      3.65 o 
   4  -2   9        6.91        9.20      2.72 o 
   5  -2   9        4.94        3.65      1.83 o 
   6  -2   9        5.04        7.01      2.40 o 
  -9  -1   9        0.13        1.70      1.98 o 
  -8  -1   9        2.06        2.84      3.38 o 
  -7  -1   9        1.39        2.98      2.62 o 
  -6  -1   9      344.94      361.77     11.08 o 
  -5  -1   9       58.77       62.15      4.99 o 
  -4  -1   9       41.25       41.01      2.39 o 
  -3  -1   9        1.42        4.58      1.92 o 
  -2  -1   9       22.10       19.06      2.19 o 
  -1  -1   9      127.69      118.18      4.42 o 
   0  -1   9       15.19       12.95      2.61 o 
   1  -1   9        6.01        7.88      2.88 o 
   2  -1   9       84.17       78.91      6.17 o 
   3  -1   9       20.94       21.02      2.76 o 
   4  -1   9        0.01        0.43      1.52 o 
   5  -1   9       10.36       10.56      3.48 o 
  -8   0   9        3.04        6.50      2.92 o 
  -7   0   9       36.68       43.47      4.64 o 
  -6   0   9       57.28       59.70      5.20 o 
  -5   0   9      216.55      230.23      9.02 o 
  -4   0   9        1.88        2.75      3.54 o 
  -3   0   9      125.76      122.84      3.98 o 
  -2   0   9       39.43       40.08      2.73 o 
  -1   0   9       14.72       13.63      2.67 o 
   0   0   9      169.83      137.76      4.95 o 
   1   0   9       17.45       18.15      2.72 o 
   2   0   9        3.28        7.24      3.76 o 
   3   0   9       22.94       24.75      2.74 o 
   4   0   9        1.44        3.00      1.90 o 
   5   0   9       83.20      101.47      8.21 o 
  -8   1   9       10.29        9.24      2.95 o 
  -7   1   9       82.13       88.22      6.73 o 
  -6   1   9       21.21       16.16      3.27 o 
  -5   1   9       85.06       80.35      6.10 o 
  -4   1   9        0.57        1.62      1.65 o 
  -3   1   9        8.95        9.72      2.26 o 
  -2   1   9       14.61       14.42      2.30 o 
  -1   1   9        0.01        0.78      1.53 o 
   0   1   9        8.93        6.80      1.92 o 
   1   1   9        0.08        3.56      2.50 o 
   2   1   9      115.50      100.84      5.24 o 
   3   1   9       29.32       30.00      2.74 o 
   4   1   9        4.36        4.29      3.12 o 
  -7   2   9       42.63       46.47      4.99 o 
  -6   2   9       24.26       30.18      4.34 o 
  -5   2   9        5.60        5.38      3.33 o 
  -4   2   9        8.18        8.93      3.20 o 
  -3   2   9        2.21        3.54      2.07 o 
  -2   2   9       33.66       35.83      3.02 o 
  -1   2   9        0.06        0.76      1.45 o 
   0   2   9        2.37        7.79      2.24 o 
   1   2   9        9.31       12.60      2.03 o 
   2   2   9        0.21        0.50      1.30 o 
   3   2   9       17.24       18.30      4.78 o 
  -6   3   9        6.72        8.10      3.20 o 
  -5   3   9       32.57       35.81      5.01 o 
  -4   3   9       24.31       24.85      3.88 o 
  -3   3   9       24.47       22.90      2.75 o 
  -2   3   9       18.31       21.06      2.46 o 
  -1   3   9       41.46       42.20      3.02 o 
   0   3   9        0.37        0.95      1.29 o 
   1   3   9        0.14        1.29      1.41 o 
  -5   4   9       95.41      105.52      7.03 o 
  -4   4   9       83.84       84.61      4.14 o 
  -3   4   9       13.06       12.88      2.12 o 
  -2   4   9       34.93       36.04      2.94 o 
  -1   4   9       16.94       18.79      2.30 o 
   0   4   9        7.86        7.33      3.66 o 
  -4  -9  10       11.47       13.32      2.21 o 
  -3  -9  10       14.31       16.35      2.35 o 
  -2  -9  10        8.61        9.62      1.76 o 
  -1  -9  10        0.03        1.43      1.27 o 
   0  -9  10       45.83       48.43      2.87 o 
   1  -9  10       26.41       25.70      3.24 o 
   2  -9  10        0.16        1.52      3.19 o 
   3  -9  10        4.71        7.06      2.68 o 
  -5  -8  10        0.35        1.75      1.66 o 
  -4  -8  10        0.24        1.47      1.40 o 
  -3  -8  10        0.05        0.98      1.32 o 
  -2  -8  10       40.81       41.96      2.33 o 
  -1  -8  10       33.13       29.55      2.24 o 
   0  -8  10       27.85       27.42      2.12 o 
   1  -8  10      357.71      347.74     11.48 o 
   2  -8  10        8.04        7.90      2.20 o 
   3  -8  10        0.78        2.51      1.99 o 
   4  -8  10        0.08        2.52      1.84 o 
  -6  -7  10        0.60        2.32      1.64 o 
  -5  -7  10       12.71        8.48      2.60 o 
  -4  -7  10       50.75       53.37      4.25 o 
  -3  -7  10       16.23       15.98      1.73 o 
  -2  -7  10       85.91       93.14      3.34 o 
  -1  -7  10      221.20      224.90      4.90 o 
   0  -7  10       49.01       51.33      2.65 o 
   1  -7  10       74.58       75.78      4.52 o 
   2  -7  10      100.28       94.86      5.15 o 
   3  -7  10       26.74       31.44      4.94 o 
   4  -7  10        8.62       11.25      3.82 o 
  -7  -6  10       16.64       18.91     12.87 o 
  -6  -6  10      185.16      182.86      6.87 o 
  -5  -6  10        7.22        5.28      1.74 o 
  -4  -6  10        2.76        3.33      2.18 o 
  -3  -6  10       16.88       17.49      2.52 o 
  -2  -6  10       13.09       12.35      1.96 o 
  -1  -6  10      183.53      181.90      6.06 o 
   0  -6  10       13.78       12.12      2.86 o 
   1  -6  10        1.51        1.84      1.90 o 
   2  -6  10        5.82        7.04      2.71 o 
   3  -6  10       49.03       49.74      5.03 o 
   4  -6  10       13.61       16.87      4.66 o 
   5  -6  10       48.13       57.88      4.64 o 
  -7  -5  10       52.29       57.97      3.63 o 
  -6  -5  10       19.42       20.35      3.53 o 
  -5  -5  10       79.59       77.09      4.25 o 
  -4  -5  10       19.10       18.92      3.95 o 
  -3  -5  10        7.66        6.48      1.90 o 
  -2  -5  10       25.32       21.47      3.22 o 
  -1  -5  10        3.43        2.86      1.88 o 
   0  -5  10      331.16      331.99      6.64 o 
   1  -5  10        0.33        1.18      2.09 o 
   2  -5  10        0.59        1.27      2.25 o 
   3  -5  10      160.69      167.27      6.23 o 
   4  -5  10       31.41       37.39      3.70 o 
   5  -5  10      108.37      117.97      5.65 o 
  -8  -4  10       63.80       69.19      5.21 o 
  -7  -4  10      118.71      131.68      5.13 o 
  -6  -4  10        0.43        2.13      1.71 o 
  -5  -4  10        1.85        3.78      1.93 o 
  -4  -4  10       13.04        9.65      2.95 o 
  -3  -4  10        0.35        0.38      1.50 o 
  -2  -4  10        2.27        2.57      1.27 o 
  -1  -4  10        5.10        4.98      1.89 o 
   0  -4  10        5.40        6.75      2.22 o 
   1  -4  10       82.13       74.84      4.12 o 
   2  -4  10        0.06        1.30      2.10 o 
   3  -4  10       75.76       75.05      6.15 o 
   4  -4  10       34.85       38.68      5.98 o 
   5  -4  10        0.54        0.57      2.12 o 
  -8  -3  10        0.37        1.90      2.17 o 
  -7  -3  10       31.13       34.58      5.85 o 
  -6  -3  10      129.14      125.02      7.03 o 
  -4  -3  10      102.17       98.53      6.45 o 
  -3  -3  10        1.84        3.44      3.65 o 
  -2  -3  10       31.31       31.19      3.13 o 
  -1  -3  10        0.24        3.57      2.05 o 
   0  -3  10       27.03       22.91      2.89 o 
   1  -3  10        5.51        9.23      2.95 o 
   2  -3  10       93.99       97.84      5.29 o 
   3  -3  10        0.36        1.11      1.87 o 
   4  -3  10        4.11        4.46      2.47 o 
   5  -3  10        3.22        2.66      1.69 o 
  -8  -2  10        2.93        3.85      3.18 o 
  -7  -2  10      178.39      181.59      8.44 o 
  -5  -2  10       26.57       25.96      3.78 o 
  -4  -2  10        1.56       -0.01      2.33 o 
  -3  -2  10       34.09       36.95      4.85 o 
  -2  -2  10       10.17       11.12      2.15 o 
  -1  -2  10      150.68      155.37      5.76 o 
   0  -2  10       45.58       47.82      4.04 o 
   1  -2  10        3.19        2.52      1.96 o 
   2  -2  10      129.27      136.38      5.59 o 
   3  -2  10        3.85        3.85      2.13 o 
   4  -2  10       81.25       82.12      4.48 o 
   5  -2  10        1.13        2.13      1.80 o 
  -8  -1  10        5.43        6.36      2.82 o 
  -6  -1  10       73.25       67.19      5.83 o 
  -5  -1  10       31.24       31.56      4.34 o 
  -4  -1  10       11.09       11.21      3.75 o 
  -3  -1  10        0.01        0.42      1.13 o 
  -2  -1  10        1.44        1.39      1.36 o 
  -1  -1  10        1.87        1.35      1.93 o 
   0  -1  10       35.30       39.55      3.64 o 
   1  -1  10      252.07      261.33      6.99 o 
   2  -1  10        8.23       10.02      2.48 o 
   3  -1  10       81.26       86.27      4.42 o 
   4  -1  10        9.87        8.62      2.70 o 
  -7   0  10      101.49      107.78      7.26 o 
  -6   0  10       30.54       28.57      4.38 o 
  -5   0  10        3.94        7.02      3.12 o 
  -4   0  10      130.68      122.72      6.72 o 
  -3   0  10        1.75        2.23      1.63 o 
  -2   0  10        6.15        7.23      2.34 o 
  -1   0  10       41.50       32.00      3.05 o 
   0   0  10        7.38        5.52      2.14 o 
   1   0  10        0.34        1.74      1.99 o 
   2   0  10       24.71       22.51      4.66 o 
   3   0  10       29.50       32.03      3.32 o 
   4   0  10       78.03      100.29      7.82 o 
  -7   1  10       39.93       45.87      4.91 o 
  -6   1  10       12.89       13.47      3.33 o 
  -5   1  10        0.02        1.42      2.30 o 
  -4   1  10       29.08       31.57      2.54 o 
  -3   1  10        6.90        5.93      2.63 o 
  -2   1  10        2.67        4.15      2.24 o 
  -1   1  10       73.76       68.74      3.93 o 
   0   1  10       44.58       39.93      3.21 o 
   1   1  10        2.78        1.36      1.69 o 
   2   1  10        0.22        2.12      2.01 o 
   3   1  10       20.99       29.71      5.30 o 
  -6   2  10        1.45        1.99      2.12 o 
  -5   2  10        0.00        0.68      2.12 o 
  -4   2  10        0.52        1.11      1.13 o 
  -3   2  10       24.35       32.93      3.93 o 
  -2   2  10        0.74        1.52      1.42 o 
  -1   2  10        8.87        8.05      2.20 o 
   0   2  10        3.99        2.68      1.64 o 
   1   2  10        3.47        1.80      1.61 o 
   2   2  10        7.04       16.88      5.50 o 
  -4   3  10        2.48        3.53      2.63 o 
  -3   3  10       19.10       25.36      3.73 o 
  -2   3  10       22.05       26.97      2.98 o 
  -1   3  10        6.97        8.47      3.35 o 
   0   3  10       12.01       10.47      2.03 o 
  -2  -9  11       17.32       18.44      2.19 o 
  -1  -9  11       73.18       71.89      3.33 o 
   0  -9  11        2.78        2.17      1.74 o 
   1  -9  11        5.04        5.91      2.72 o 
  -4  -8  11       10.97       13.23      3.42 o 
  -3  -8  11       27.03       22.21      3.49 o 
  -2  -8  11       51.59       50.36      2.72 o 
  -1  -8  11       67.52       73.55      3.83 o 
   0  -8  11        2.74        2.91      1.99 o 
   1  -8  11       48.12       45.61      5.16 o 
   2  -8  11       77.88       75.73      4.59 o 
  -5  -7  11        4.89        2.62      1.71 o 
  -4  -7  11        3.65        3.57      2.27 o 
  -3  -7  11        0.01        0.72      1.11 o 
  -2  -7  11       20.28       18.83      3.47 o 
  -1  -7  11      194.34      189.49      5.59 o 
   0  -7  11       87.91       81.05      4.90 o 
   1  -7  11        1.14        0.83      1.65 o 
   2  -7  11        9.61        6.75      3.58 o 
   3  -7  11       69.40       75.27      4.62 o 
  -6  -6  11        3.62        2.72      1.81 o 
  -5  -6  11      105.67      103.43      4.58 o 
  -4  -6  11       15.80        7.88      2.99 o 
  -3  -6  11       20.50       22.51      4.74 o 
  -2  -6  11      199.92      200.80      5.37 o 
  -1  -6  11        2.80        3.08      1.79 o 
   0  -6  11        7.33        7.65      2.96 o 
   1  -6  11       14.98       14.70      4.10 o 
   2  -6  11       11.91       11.24      4.00 o 
   3  -6  11        7.82       13.99      4.14 o 
   4  -6  11        8.28        8.47      3.21 o 
  -7  -5  11       11.24        7.94      3.84 o 
  -6  -5  11       56.67       62.79      4.12 o 
  -5  -5  11        8.54        7.24      2.19 o 
  -4  -5  11        2.53        3.11      1.90 o 
  -3  -5  11       23.08       24.24      3.02 o 
  -2  -5  11       10.20        8.98      1.38 o 
  -1  -5  11      493.53      497.34     20.32 o 
   0  -5  11        1.73        3.82      2.28 o 
   1  -5  11       83.33       81.06      4.60 o 
   2  -5  11      135.18      129.67      5.36 o 
   3  -5  11       15.55       15.88      3.30 o 
   4  -5  11        2.22        3.67      2.64 o 
  -7  -4  11       83.14       73.04      5.77 o 
  -6  -4  11       65.35       70.41      6.45 o 
  -5  -4  11       17.58       16.61      3.43 o 
  -4  -4  11        7.57        5.99      3.04 o 
  -3  -4  11        4.49        5.52      1.62 o 
  -2  -4  11       59.29       58.68      5.78 o 
  -1  -4  11      100.04      102.33      4.46 o 
   0  -4  11       16.13       14.20      2.64 o 
   1  -4  11        0.44        1.47      1.87 o 
   2  -4  11       32.14       30.95      3.42 o 
   3  -4  11       25.61       30.05      3.77 o 
   4  -4  11        6.73       16.92      4.68 o 
  -7  -3  11       65.35       67.54      5.89 o 
  -6  -3  11       15.77       17.12      3.53 o 
  -5  -3  11        9.79        8.19      3.18 o 
  -4  -3  11       10.86       11.60      3.49 o 
  -3  -3  11       41.04       39.99      2.62 o 
  -2  -3  11       35.64       38.04      3.16 o 
  -1  -3  11        0.37        2.74      2.55 o 
   0  -3  11        0.00        0.69      1.61 o 
   1  -3  11        1.34        1.76      2.03 o 
   2  -3  11        0.03        1.79      2.35 o 
   3  -3  11        0.09        2.16      1.96 o 
   4  -3  11        0.00        2.06      2.24 o 
  -7  -2  11       96.42       96.56      6.70 o 
  -6  -2  11        6.61        4.64      3.58 o 
  -5  -2  11        1.71        2.21      2.44 o 
  -4  -2  11        4.22        2.52      2.02 o 
  -3  -2  11        1.61        2.05      1.15 o 
  -2  -2  11       17.95       13.73      2.10 o 
  -1  -2  11        0.16        2.20      2.02 o 
   0  -2  11       56.96       58.23      3.80 o 
   1  -2  11       53.94       52.08      5.12 o 
   2  -2  11        4.65        7.79      2.90 o 
   3  -2  11       79.93       93.46      8.47 o 
  -7  -1  11       34.08       33.54      4.55 o 
  -6  -1  11        1.81        2.72      2.39 o 
  -5  -1  11        6.10        2.90      2.45 o 
  -4  -1  11       53.08       48.99      4.88 o 
  -3  -1  11       11.26       10.71      1.87 o 
  -2  -1  11      108.21      102.09      4.36 o 
  -1  -1  11       98.67       95.97      4.50 o 
   0  -1  11       41.16       38.12      3.25 o 
   1  -1  11       44.19       43.20      3.43 o 
   2  -1  11       47.35       45.16      3.65 o 
   3  -1  11        2.47        3.78      1.97 o 
  -6   0  11        2.33        3.44      2.50 o 
  -5   0  11       18.87       12.18      3.31 o 
  -4   0  11        1.27       -0.01      2.34 o 
  -3   0  11       40.36       38.05      2.77 o 
  -2   0  11       10.17       11.03      2.30 o 
  -1   0  11       16.47       23.60      3.16 o 
   0   0  11        3.83        5.07      2.14 o 
   1   0  11        4.35        4.49      2.00 o 
   2   0  11        4.13        6.24      2.35 o 
  -5   1  11        0.10        0.19      2.16 o 
  -4   1  11       21.18       21.33      4.01 o 
  -3   1  11       27.22       31.39      2.82 o 
  -2   1  11        5.13        6.37      2.14 o 
  -1   1  11        2.66        2.32      1.64 o 
   0   1  11        4.41        5.91      1.98 o 
   1   1  11        3.13        2.26      1.71 o 
  -3   2  11       78.98       81.57      4.08 o 
  -2   2  11        2.38        3.05      1.67 o 
  -2  -8  12        0.28        0.07      1.22 o 
  -1  -8  12       47.06       49.11      5.07 o 
   0  -8  12       37.17       22.45     14.00 o 
  -4  -7  12        2.20        2.66      1.93 o 
  -3  -7  12       13.20       10.62      3.35 o 
  -2  -7  12      230.61      214.28     13.94 o 
  -1  -7  12        9.41        5.68      2.91 o 
   0  -7  12        2.50        1.82      1.91 o 
   1  -7  12        2.65        2.80      1.43 o 
   2  -7  12        3.18        3.99      2.47 o 
  -5  -6  12       15.36       21.22      4.61 o 
  -4  -6  12        0.05        1.61      1.43 o 
  -3  -6  12        0.11        0.40      1.35 o 
  -2  -6  12        5.85        4.18      1.25 o 
  -1  -6  12        4.79        6.35      3.97 o 
   0  -6  12       12.14       11.89      2.37 o 
   1  -6  12       32.50       31.76      3.20 o 
   2  -6  12       58.39       59.53      4.27 o 
  -5  -5  12        1.34        3.45      3.25 o 
  -4  -5  12       29.76       27.78      4.48 o 
  -3  -5  12       20.10       17.41      3.81 o 
  -2  -5  12        0.17        2.03      1.21 o 
  -1  -5  12       15.76       19.65      4.83 o 
   0  -5  12        7.05        5.60      2.30 o 
   1  -5  12        2.95        1.39      3.15 o 
   2  -5  12      102.76      104.47      5.39 o 
  -6  -4  12       46.85       40.91      4.70 o 
  -5  -4  12        0.01        1.12      2.23 o 
  -4  -4  12        1.31        4.10      3.75 o 
  -3  -4  12       10.34       10.73      3.53 o 
  -2  -4  12       13.37       13.64      2.17 o 
  -1  -4  12       28.00       28.22      3.31 o 
   0  -4  12       23.53       27.46      3.16 o 
   1  -4  12        0.66        1.16      1.66 o 
   2  -4  12       48.69       48.49      4.23 o 
  -6  -3  12       11.13        8.85      3.03 o 
  -5  -3  12        1.52        1.05      2.46 o 
  -4  -3  12       17.79       14.11      3.32 o 
  -3  -3  12       19.91       19.44      4.41 o 
  -2  -3  12       18.61       21.93      2.64 o 
  -1  -3  12       62.57       65.79      4.02 o 
   0  -3  12        0.26        2.17      2.21 o 
   1  -3  12       69.96       73.39      4.48 o 
   2  -3  12        4.44        4.74      1.80 o 
  -6  -2  12       20.35       18.96      4.70 o 
  -5  -2  12        7.06        5.22      3.37 o 
  -4  -2  12       18.06       17.99      4.07 o 
  -3  -2  12       10.07        7.54      3.35 o 
  -2  -2  12        0.10        0.53      1.28 o 
  -1  -2  12      112.62      117.92      5.16 o 
   0  -2  12       10.41        8.64      2.38 o 
   1  -2  12       94.33      102.47      5.12 o 
   2  -2  12      145.58      170.03      6.32 o 
  -5  -1  12        2.75        4.88      2.17 o 
  -4  -1  12       18.47       23.01      3.90 o 
  -3  -1  12       14.20       17.47      3.56 o 
  -2  -1  12        7.16        6.58      2.14 o 
  -1  -1  12       13.88       19.53      2.67 o 
   0  -1  12       12.20       13.24      2.64 o 
   1  -1  12       43.41       45.39      3.75 o 
  -4   0  12        7.63        7.28      3.45 o 
  -3   0  12        6.45       12.84      3.77 o 
  -2   0  12        5.20        3.54      1.59 o 
  -1   0  12        5.66        4.68      1.88 o 
  -2  -6  13       35.24       37.05      5.35 o 
  -1  -6  13       29.82       30.33      3.13 o 
  -3  -5  13       16.45       17.41      4.24 o 
  -2  -5  13        0.07        3.84      3.89 o 
  -1  -5  13        0.33        2.24      1.91 o 
   0  -5  13       26.68       28.94      3.21 o 
  -4  -4  13        3.76        3.88      3.96 o 
  -3  -4  13        9.45        2.92      2.82 o 
  -2  -4  13        1.41        0.56      2.57 o 
  -1  -4  13        1.16        1.82      1.45 o 
   0  -4  13        0.04        1.62      1.63 o 
  -3  -3  13        2.17        2.62      2.63 o 
  -2  -3  13       10.01        8.80      3.61 o 
  -1  -3  13       16.65       13.66      2.33 o 
                                                 
